# Supplementary material for: 4-Carbamoylpiperidinium phenyl­acetate hemihydrate
Source: Acta Crystallogr Sect E Struct Rep Online. 2010 Nov 20;66(Pt 12):o3260. doi: 10.1107/S1600536810047872 (PMC3011685; doi:10.1107/S1600536810047872)
Supplement: Supplementary file 2 [file e-66-o3260-Isup2.hkl]

#
# h,k,l, Fc-squared, Fo-squared, sigma(Fo-squared) and status flag
#
data_I
_shelx_title ' gs09gs39_INIPPAA '
_shelx_refln_list_code          4
_shelx_F_calc_maximum      300.78
_exptl_crystal_F_000      1176.00
_reflns_d_resolution_high  0.8107
 
loop_
 _symmetry_equiv_pos_as_xyz
 'x, y, z'
 '-x, y+1/2, -z+1/2'
 '-x, -y, -z'
 'x, -y-1/2, z-1/2'
 
_cell_length_a    12.3107
_cell_length_b    25.2140
_cell_length_c     9.5402
_cell_angle_alpha  90.000
_cell_angle_beta   90.469
_cell_angle_gamma  90.000
 
_shelx_F_squared_multiplier     1.000
 
loop_
 _refln_index_h
 _refln_index_k
 _refln_index_l
 _refln_F_squared_calc
 _refln_F_squared_meas
 _refln_F_squared_sigma
 _refln_observed_status
   2   0   0     9851.49     9910.12    123.62 o
   3   0   0     7197.74     6732.15    136.82 o
   4   0   0       26.95       29.52      8.98 o
   5   0   0     8492.78     8752.42    118.56 o
   6   0   0    12115.73    12944.34     91.44 o
   7   0   0        7.17        7.35      8.69 o
   8   0   0     2304.21     2345.24     57.20 o
   9   0   0       52.91       37.90     10.85 o
  10   0   0      389.42      459.85     13.41 o
  11   0   0      714.78      479.63     53.83 o
  12   0   0        0.05       67.18     33.51 o
  13   0   0        3.00       39.87     34.84 o
  14   0   0      111.68      115.04     33.83 o
  15   0   0      219.93      254.04     32.83 o
   2   1   0      189.81      254.55      5.97 o
   3   1   0     2021.18     1982.01     14.17 o
   4   1   0      134.03      140.79      7.40 o
   5   1   0     3849.84     4106.12     34.12 o
   6   1   0     3223.98     3492.62     45.40 o
   7   1   0      481.88      536.80      8.49 o
   8   1   0      191.49      208.67      7.45 o
   9   1   0       52.45       63.57      7.40 o
  10   1   0       39.07       64.15      9.93 o
  11   1   0       79.02      108.18     13.42 o
  12   1   0      404.61      405.65     19.23 o
  13   1   0        1.91       57.53     25.05 o
  14   1   0       13.18       62.56     24.22 o
  15   1   0       34.60       63.15     23.45 o
   2   2   0     4663.30     4501.68     51.38 o
   3   2   0     3514.54     3399.57     31.87 o
   4   2   0      601.90      564.19     19.87 o
   5   2   0      910.50     1028.45     16.28 o
   6   2   0     7294.13     7680.28     53.52 o
   7   2   0       16.93       22.90      6.69 o
   8   2   0        3.46       10.25      9.53 o
   9   2   0     1102.65     1090.37     17.37 o
  10   2   0        0.78       13.80      8.44 o
  11   2   0       32.15       73.69     18.11 o
  12   2   0      216.38      225.65     16.44 o
  13   2   0       44.69       88.77     19.53 o
  14   2   0        3.35       35.74     26.59 o
  15   2   0        1.91       26.02     24.83 o
   2   3   0      103.96      111.58      6.97 o
   3   3   0     2276.99     2205.20     22.71 o
   4   3   0      192.74      160.99      6.93 o
   5   3   0       83.92       66.84     12.37 o
   6   3   0      212.31      238.69     16.32 o
   7   3   0       51.18       53.62      9.34 o
   8   3   0      127.67      126.41      8.88 o
   9   3   0      152.03      154.06      9.45 o
  10   3   0      125.92      120.06     11.01 o
  11   3   0      125.99      137.17     14.46 o
  12   3   0        5.76       32.21     16.65 o
  13   3   0       12.28       35.08     19.67 o
  14   3   0        1.26       35.72     22.58 o
  15   3   0       18.73       50.91     34.59 o
   0   4   0    32723.79    31938.65    486.38 o
   1   4   0      278.79      294.75     13.48 o
   2   4   0     4970.42     4700.46     37.32 o
   3   4   0    29525.39    27444.89    268.49 o
   4   4   0      575.64      619.43     20.96 o
   5   4   0       84.27       74.12     10.44 o
   6   4   0     3419.09     3692.90     20.90 o
   7   4   0       67.44       74.58     10.10 o
   8   4   0      466.29      451.58     15.99 o
   9   4   0        0.00        1.28      8.39 o
  10   4   0       80.93       80.43      9.47 o
  11   4   0        5.68       32.38     12.67 o
  12   4   0      235.11      253.23     17.73 o
  13   4   0       16.81       32.19     16.01 o
  14   4   0        6.68       29.85     19.05 o
  15   4   0       29.88       67.44     24.10 o
   1   5   0     9381.13     9255.76     98.59 o
   2   5   0        3.28        1.97      6.40 o
   3   5   0      540.05      533.00      9.62 o
   4   5   0     1897.79     1559.63     35.20 o
   5   5   0      272.56      347.40     10.96 o
   6   5   0     1467.92     1588.59     15.72 o
   7   5   0      552.38      582.48     12.69 o
   8   5   0       26.91       39.98     10.79 o
   9   5   0        6.05        6.43     11.56 o
  10   5   0       33.50       35.63      9.54 o
  11   5   0        9.12       30.43     12.41 o
  12   5   0     1097.14     1059.01     26.68 o
  13   5   0       78.32       86.41     17.07 o
  14   5   0       27.36       64.05     17.09 o
   0   6   0    90467.59    83540.99    302.89 o
   1   6   0     4082.06     3997.35     19.04 o
   2   6   0    13232.86    12727.24     78.03 o
   3   6   0    17333.18    16679.76    106.34 o
   4   6   0      651.61      653.09     11.40 o
   5   6   0     1017.60     1105.38     15.13 o
   6   6   0      182.35      218.58     12.08 o
   7   6   0       50.94       64.41     10.36 o
   8   6   0        0.03        7.40     10.72 o
   9   6   0      589.04      645.25     15.28 o
  10   6   0        2.46       19.95     13.06 o
  11   6   0      141.16      130.66     14.48 o
  12   6   0      282.28      311.85     17.51 o
  13   6   0       84.12      111.72     21.10 o
  14   6   0        2.16       32.73     18.12 o
   1   7   0     1113.16     1109.53     11.69 o
   2   7   0     8559.34     8308.94     66.22 o
   3   7   0      511.74      547.39     14.80 o
   4   7   0      294.35      343.39     11.69 o
   5   7   0      381.23      405.58     17.27 o
   6   7   0      114.48      132.74     10.40 o
   7   7   0      266.45      333.64     11.89 o
   8   7   0        5.96       13.78     10.92 o
   9   7   0      465.94      519.21     15.14 o
  10   7   0     1490.60     1483.14     24.80 o
  11   7   0        1.07       15.72     13.53 o
  12   7   0      405.03      443.42     18.21 o
  13   7   0        0.77       32.54     14.97 o
  14   7   0       28.30       62.29     18.15 o
   0   8   0     1160.32     1087.21      6.74 o
   1   8   0     1710.60     1786.59     12.70 o
   2   8   0     1120.76     1129.71     13.97 o
   3   8   0       63.75       67.62      6.20 o
   4   8   0      270.15      276.53     15.91 o
   5   8   0      706.52      687.78     12.97 o
   6   8   0      209.51      246.62     14.55 o
   7   8   0       46.94       56.44     10.96 o
   8   8   0      165.12      165.05     18.96 o
   9   8   0      501.61      507.02     26.67 o
  10   8   0      103.19      124.05     20.41 o
  11   8   0       28.51       34.05     14.83 o
  12   8   0        0.37       31.90     17.65 o
  13   8   0        8.38       31.26     15.34 o
  14   8   0       12.78       46.31     24.14 o
   1   9   0      921.69      939.36      5.62 o
   2   9   0     1074.14     1019.29      9.23 o
   3   9   0      511.81      486.90     11.97 o
   4   9   0      667.17      702.69     25.29 o
   5   9   0      278.44      227.77     17.32 o
   6   9   0        0.61        4.16      9.39 o
   7   9   0        1.48       13.11      9.93 o
   8   9   0       45.03       66.42     13.56 o
   9   9   0       28.96       29.52     13.58 o
  10   9   0      113.02      104.63     14.50 o
  11   9   0      207.03      205.22     15.78 o
  12   9   0      398.60      402.47     26.60 o
  13   9   0      183.28      173.88     23.10 o
  14   9   0       66.90       96.03     26.35 o
   0  10   0    24920.01    24483.24    170.69 o
   1  10   0       12.86       17.81      3.07 o
   2  10   0     3013.19     3008.56     31.31 o
   3  10   0     5945.05     6032.16     33.01 o
   4  10   0      715.96      769.36     11.17 o
   5  10   0        1.21        8.13     10.49 o
   6  10   0      314.95      312.38     10.90 o
   7  10   0      456.20      485.72     25.57 o
   8  10   0      529.61      514.52     19.25 o
   9  10   0      203.77      215.54     19.22 o
  10  10   0      453.14      449.83     22.85 o
  11  10   0      108.00      106.31     17.92 o
  12  10   0        6.51       12.67     13.87 o
  13  10   0        2.60       32.83     17.45 o
  14  10   0       55.06      113.57     29.29 o
   1  11   0     1381.34     1492.09     22.05 o
   2  11   0     6547.70     6700.08     67.12 o
   3  11   0       56.42       45.32      6.46 o
   4  11   0      756.23      698.83     11.15 o
   5  11   0     2223.13     2316.04     43.90 o
   6  11   0      158.03      166.14     11.18 o
   7  11   0     1092.81     1123.64     31.47 o
   8  11   0        0.01       29.06     33.70 o
   9  11   0       12.56       32.78     15.21 o
  10  11   0      130.67      139.11     18.97 o
  11  11   0      356.39      332.64     18.78 o
  12  11   0      352.00      346.00     17.97 o
  13  11   0      193.80      237.23     26.75 o
  14  11   0       23.33       32.14     16.05 o
   0  12   0    21847.21    21126.39    124.56 o
   1  12   0      428.11      411.47      5.01 o
   2  12   0    10477.41    10638.53     43.53 o
   3  12   0      912.81      916.99      9.55 o
   4  12   0      205.95      203.39      8.80 o
   5  12   0      523.10      520.50     11.21 o
   6  12   0      190.68      214.28     10.53 o
   7  12   0       48.37       52.93     13.75 o
   8  12   0      900.37      887.88     27.93 o
   9  12   0      673.84      682.32     33.97 o
  10  12   0       23.23       14.31     15.01 o
  11  12   0       72.89       65.32     14.59 o
  12  12   0        1.93       11.67     15.09 o
  13  12   0       10.02       39.83     16.77 o
  14  12   0       80.05       89.64     21.62 o
   1  13   0      149.25      137.49      6.06 o
   2  13   0     3719.07     3834.25     25.52 o
   3  13   0       42.49       25.82      6.30 o
   4  13   0        1.95       -0.23      8.82 o
   5  13   0      131.76      116.95      9.52 o
   6  13   0        9.86       24.54      9.81 o
   7  13   0      351.58      369.76     12.51 o
   8  13   0      146.70      161.33     12.88 o
   9  13   0      595.32      562.51     23.14 o
  10  13   0      506.12      522.03     18.84 o
  11  13   0       45.48       43.16     13.49 o
  12  13   0       41.35       46.11     16.65 o
  13  13   0       93.79      125.05     25.79 o
   0  14   0      733.99      806.71     18.32 o
   1  14   0       57.97       71.91      7.45 o
   2  14   0       24.08       17.91      4.37 o
   3  14   0      490.67      461.12      8.27 o
   4  14   0       79.86       83.74      8.85 o
   5  14   0        9.46       17.07      9.08 o
   6  14   0       32.36       22.39      9.88 o
   7  14   0       12.94       23.02     10.74 o
   8  14   0       38.26       47.02     11.09 o
   9  14   0      100.98      124.25     12.86 o
  10  14   0      289.80      276.56     14.22 o
  11  14   0       29.13       30.89     13.78 o
  12  14   0      128.18       99.28     14.56 o
  13  14   0       12.80       20.71     14.65 o
   1  15   0      637.07      619.04      8.06 o
   2  15   0        8.63        9.19      4.35 o
   3  15   0      219.55      221.56     12.36 o
   4  15   0      184.69      199.93      9.97 o
   5  15   0     1376.03     1387.62     22.94 o
   6  15   0       24.72       22.08     10.13 o
   7  15   0      162.46      146.69     11.87 o
   8  15   0      669.44      639.39     15.70 o
   9  15   0        9.12       23.49     12.16 o
  10  15   0        2.78       26.14     13.95 o
  11  15   0       42.05       41.92     13.24 o
  12  15   0      266.61      354.28     28.24 o
  13  15   0      133.78      157.24     16.53 o
   0  16   0     8930.88     8309.55     67.24 o
   1  16   0     1595.26     1573.87     11.01 o
   2  16   0      431.85      385.89     22.77 o
   3  16   0     3496.00     3520.86     16.98 o
   4  16   0      380.08      397.94      9.11 o
   5  16   0      558.78      537.25     12.39 o
   6  16   0      550.01      531.50     13.34 o
   7  16   0       12.68       13.77     11.05 o
   8  16   0        0.20       15.35     16.65 o
   9  16   0       19.39       28.88     11.93 o
  10  16   0       40.25       29.53     12.04 o
  11  16   0       72.41       80.30     13.92 o
  12  16   0       12.41       25.34     13.88 o
  13  16   0       28.30       36.19     14.99 o
   1  17   0      420.74      421.39     13.55 o
   2  17   0      143.33      123.70      6.97 o
   3  17   0       44.57       48.80      5.61 o
   4  17   0       63.37       79.38      7.41 o
   5  17   0       39.19       33.32     12.16 o
   6  17   0      113.99       97.74     11.22 o
   7  17   0      195.73      159.85     12.76 o
   8  17   0        9.03        4.53     11.92 o
   9  17   0       53.58       59.03     12.40 o
  10  17   0       80.85      100.31     13.86 o
  11  17   0       47.33       53.77     13.93 o
  12  17   0      135.21      116.44     19.40 o
   0  18   0     7105.01     6786.89     72.59 o
   1  18   0      567.16      540.57      8.52 o
   2  18   0        5.60       14.25      7.43 o
   3  18   0        1.38        7.76      6.75 o
   4  18   0       28.17       34.02      8.18 o
   5  18   0      378.57      381.38     12.11 o
   6  18   0       29.89       20.05     11.66 o
   7  18   0       38.15       32.40     12.25 o
   8  18   0       26.61       12.72     11.48 o
   9  18   0       20.22       20.43     11.77 o
  10  18   0       79.01       65.98     13.77 o
  11  18   0      283.82      283.29     16.18 o
  12  18   0       30.12       44.02     14.65 o
   1  19   0      192.70      183.40      9.17 o
   2  19   0       23.55       20.26      6.56 o
   3  19   0      256.02      251.75     10.66 o
   4  19   0       11.22       13.57      7.46 o
   5  19   0      265.73      258.38     18.10 o
   6  19   0        4.10        7.43     11.64 o
   7  19   0      182.96      150.50     12.41 o
   8  19   0       37.31       39.63     12.40 o
   9  19   0       12.83       15.18     12.99 o
  10  19   0       73.15       70.97     13.65 o
  11  19   0      122.60      106.32     19.77 o
  12  19   0        0.06       19.49     21.34 o
   0  20   0        0.03        5.99     14.11 o
   1  20   0     1083.88     1070.77     13.88 o
   2  20   0       18.03       18.86      7.49 o
   3  20   0       83.12       81.04     11.50 o
   4  20   0       34.84       29.64      8.16 o
   5  20   0        0.06       15.69      9.78 o
   6  20   0       43.80       44.85     10.96 o
   7  20   0        4.56       23.57     16.88 o
   8  20   0       55.29       46.57     18.04 o
   9  20   0      184.79      153.92     16.94 o
  10  20   0       10.87        3.78     18.42 o
  11  20   0       28.21       35.55     16.57 o
   1  21   0        5.79       24.87      9.47 o
   2  21   0       75.69       53.85     13.19 o
   3  21   0      111.15      110.56     14.90 o
   4  21   0       51.81       52.07     10.75 o
   5  21   0      270.99      278.96     16.94 o
   6  21   0       51.42       50.76     14.05 o
   7  21   0        5.55       16.06     15.16 o
   8  21   0       89.30       59.05     17.48 o
   9  21   0        0.04        3.98     21.23 o
  10  21   0        5.92       10.44     19.24 o
  11  21   0        1.55        0.98     20.51 o
   0  22   0     6425.89     6390.21     43.85 o
   1  22   0      439.35      407.63     11.87 o
   2  22   0      617.99      563.96     13.19 o
   3  22   0        0.87       11.33      9.71 o
   4  22   0      144.57      135.14     13.80 o
   5  22   0      302.90      321.63     32.63 o
   6  22   0      403.37      397.43     17.11 o
   7  22   0        2.16       25.18     14.11 o
   8  22   0      169.78      212.41     17.18 o
   9  22   0       75.62       60.24     23.89 o
  10  22   0       26.28       17.04     18.12 o
   1  23   0       31.16       43.16     10.19 o
   2  23   0      213.30      212.71     20.74 o
   3  23   0        8.71       20.46     13.34 o
   4  23   0       21.24       27.96     14.47 o
   5  23   0      217.30      218.40     17.40 o
   6  23   0       89.86      124.42     15.23 o
   7  23   0       47.97       47.90     15.81 o
   8  23   0       54.18       64.90     21.10 o
   9  23   0        0.36       19.33     16.35 o
  10  23   0        0.04       17.16     24.49 o
   0  24   0      672.02      603.33     16.93 o
   1  24   0      198.02      174.37     10.98 o
   2  24   0       10.37       38.24     21.56 o
   3  24   0        8.88        1.65     16.38 o
   4  24   0      124.34       97.60     17.30 o
   5  24   0       53.51       64.50     13.29 o
   6  24   0      210.67      212.42     19.29 o
   7  24   0       22.57       37.63     14.74 o
   8  24   0       42.09       60.50     18.86 o
   9  24   0       26.28       54.22     20.63 o
   1  25   0       26.36       24.85     10.12 o
   2  25   0       29.96       28.80     20.33 o
   3  25   0       50.17       35.68     16.97 o
   4  25   0       15.79       29.66     14.89 o
   5  25   0       34.00       49.65     13.93 o
   6  25   0        4.61       25.72     14.60 o
   7  25   0       40.16       55.14     19.23 o
   8  25   0        2.16       34.92     15.87 o
   9  25   0        3.57       42.34     21.48 o
   0  26   0       18.37       34.58     14.59 o
   1  26   0       51.17       34.46     13.29 o
   2  26   0       32.93       45.01     14.38 o
   3  26   0      309.36      276.36     18.63 o
   4  26   0      152.44      137.27     18.17 o
   5  26   0      182.04      194.50     17.11 o
   6  26   0        0.47       39.27     35.75 o
   7  26   0       62.35       63.77     15.58 o
   8  26   0        2.05       27.65     17.56 o
   1  27   0      280.54      288.40     18.77 o
   2  27   0      101.02      121.75     16.18 o
   3  27   0        0.01       18.66     21.82 o
   4  27   0       23.22       36.50     14.50 o
   5  27   0      111.34      121.67     19.34 o
   6  27   0       31.84       54.95     20.05 o
   7  27   0       71.14       67.85     17.82 o
   0  28   0       45.74       64.03     26.65 o
   1  28   0       78.81       76.74     14.52 o
   2  28   0      339.17      296.38     21.62 o
   3  28   0      292.43      281.00     17.29 o
   4  28   0        0.52       13.22     20.96 o
   5  28   0       18.73       27.29     16.07 o
   6  28   0        0.86       10.36     16.97 o
   1  29   0        3.38       20.39     18.86 o
   2  29   0      273.40      277.48     25.00 o
   3  29   0       71.72       66.43     21.97 o
   4  29   0       77.10       60.27     17.50 o
   5  29   0        0.44        5.83     16.38 o
   0  30   0       46.51       38.37     20.13 o
   1  30   0        0.09       11.41     20.37 o
   2  30   0       25.97       44.46     22.81 o
   3  30   0        0.54       19.51     20.07 o
   4  30   0        0.00       29.33     22.35 o
   1  31   0        4.40       23.10     21.10 o
 -15   1   1       80.42       70.12     28.42 o
 -14   1   1        0.00       11.38     20.43 o
 -13   1   1       24.97       36.37     24.79 o
 -12   1   1       38.10       27.25     14.24 o
 -11   1   1       80.10       78.23     14.85 o
 -10   1   1      175.38      188.53      8.36 o
  -9   1   1       22.25       22.23      6.86 o
  -8   1   1      205.11      209.94      6.53 o
  -7   1   1        8.38       15.15      5.33 o
  -6   1   1      160.49      156.02      5.52 o
  -5   1   1     5770.34     6167.15     49.70 o
  -4   1   1      401.14      428.79      4.05 o
  -3   1   1     1480.11     1337.85     10.91 o
  -2   1   1    15790.42    15336.38     87.90 o
   2   1   1     2988.41     2789.30     30.57 o
   3   1   1     1513.45     1561.04     26.13 o
   4   1   1      241.43      270.30     11.79 o
   5   1   1      643.68      680.23     14.02 o
   6   1   1      470.19      476.80     13.51 o
   7   1   1      214.88      207.27      9.28 o
   8   1   1        0.23       -4.43      8.40 o
   9   1   1     1385.56     1358.74     15.84 o
  10   1   1        0.89       13.20     10.15 o
  11   1   1       22.57       35.91     14.64 o
  12   1   1       41.66       92.67     13.70 o
  13   1   1      389.04      440.70     37.33 o
  14   1   1       72.25      122.31     21.65 o
  15   1   1       72.92      122.65     19.89 o
 -15   2   1       23.63       30.53     26.58 o
 -14   2   1       14.86       28.03     22.34 o
 -13   2   1      263.65      280.70     18.49 o
 -12   2   1       34.17       26.07     15.84 o
 -11   2   1       16.11       24.93     14.65 o
 -10   2   1     1429.91     1285.42     23.61 o
  -9   2   1     1799.58     1792.35     12.81 o
  -8   2   1      557.36      569.87      8.78 o
  -7   2   1        0.76        8.78      5.26 o
  -6   2   1     1390.66     1453.08     17.57 o
  -5   2   1     2725.01     3028.13     19.34 o
  -4   2   1      335.34      339.45      5.80 o
  -3   2   1    13730.65    13342.93     92.85 o
  -2   2   1     4738.20     4821.45     46.39 o
   2   2   1     4633.27     4754.25     46.00 o
   3   2   1     3459.07     3196.85     30.99 o
   4   2   1        4.54       12.37      5.95 o
   5   2   1    15926.98    17126.88    210.89 o
   6   2   1       20.67       22.10     10.17 o
   7   2   1       16.32       17.87      7.92 o
   8   2   1      135.10      141.00      9.27 o
   9   2   1      188.58      163.80     12.63 o
  10   2   1      425.70      418.15     17.78 o
  11   2   1       21.03       44.44     10.61 o
  12   2   1      464.68      466.63     29.46 o
  13   2   1       16.67       88.52     20.87 o
  14   2   1      279.51      302.08     22.21 o
  15   2   1       15.94       53.22     19.19 o
 -15   3   1       11.20       35.70     23.55 o
 -14   3   1       13.29       25.58     17.29 o
 -13   3   1       58.95       51.71     20.10 o
 -12   3   1      445.72      396.14     18.07 o
 -11   3   1       97.39      135.60     16.50 o
 -10   3   1      224.39      239.37      8.73 o
  -9   3   1      346.58      395.02     15.13 o
  -8   3   1      146.89      143.45      6.77 o
  -7   3   1     2348.53     2349.20     20.70 o
  -6   3   1      228.60      212.24      8.79 o
  -5   3   1     7923.36     8131.77     59.11 o
  -4   3   1     2780.88     2732.54     13.14 o
  -3   3   1     2096.57     2229.62     10.00 o
  -2   3   1        5.86       19.63      4.17 o
  -1   3   1     1095.04      978.02      9.99 o
   0   3   1      121.14      136.38      5.78 o
   1   3   1     8066.92     7486.74     83.25 o
   2   3   1    11339.07    11574.38    134.65 o
   3   3   1     2328.52     2476.52     20.41 o
   4   3   1     3533.93     3574.48     90.20 o
   5   3   1     1568.90     1708.40     22.33 o
   6   3   1     3666.80     3687.94     24.39 o
   7   3   1     1038.06     1198.15     35.06 o
   8   3   1        1.36        9.73      8.74 o
   9   3   1      768.91      800.39     22.87 o
  10   3   1     2366.30     2225.28     40.01 o
  11   3   1        0.02       28.47     16.22 o
  12   3   1      855.47      744.96     37.63 o
  13   3   1      210.24      224.43     23.03 o
  14   3   1        0.70       45.49     18.00 o
  15   3   1        3.24       53.26     19.81 o
 -15   4   1      114.32      106.37     18.81 o
 -14   4   1      173.47      203.64     18.94 o
 -13   4   1       46.54       36.92     15.85 o
 -12   4   1      156.32      101.62     15.59 o
 -11   4   1      290.87      302.85     16.07 o
 -10   4   1      428.37      446.78     13.07 o
  -9   4   1       30.07       44.66      8.98 o
  -8   4   1       61.28       73.04      7.73 o
  -7   4   1      591.94      656.14     19.03 o
  -6   4   1     3386.83     3426.10     21.58 o
  -5   4   1     2143.29     2320.64     16.24 o
  -4   4   1     1876.23     1795.75      9.34 o
  -3   4   1       71.46       80.99      5.12 o
  -2   4   1     1089.25     1120.65     11.22 o
  -1   4   1    12294.93    11785.46     56.09 o
   0   4   1      524.69      519.82      6.21 o
   1   4   1     8991.15     8451.49    262.82 o
   2   4   1      858.80      800.29     13.95 o
   3   4   1      598.16      606.45      7.62 o
   4   4   1      188.49      174.68     11.75 o
   5   4   1     3572.24     3778.69     62.85 o
   6   4   1       86.65       80.07     10.75 o
   7   4   1        0.00       27.59     12.56 o
   8   4   1        1.53       26.57     12.88 o
   9   4   1        3.14       30.32     15.47 o
  10   4   1      127.14      119.35     10.21 o
  11   4   1      751.58      761.72     42.20 o
  12   4   1       72.46      104.02     21.98 o
  13   4   1        1.65       48.56     15.79 o
  14   4   1       10.94       41.87     16.13 o
 -14   5   1        0.47        6.12     19.49 o
 -13   5   1        8.73       22.92     19.90 o
 -12   5   1       81.13       89.56     20.25 o
 -11   5   1       60.20       82.18     16.08 o
 -10   5   1      461.89      445.12     13.48 o
  -9   5   1      165.45      157.05      9.02 o
  -8   5   1      232.35      240.43     10.38 o
  -7   5   1      216.96      248.59     11.06 o
  -6   5   1      496.99      515.50     15.45 o
  -5   5   1     1645.77     1715.65     26.01 o
  -4   5   1      238.42      249.93      6.90 o
  -3   5   1     4790.18     4439.44     91.07 o
  -2   5   1     1462.40     1400.84     35.25 o
  -1   5   1      256.30      256.05      6.18 o
   0   5   1     1124.08     1086.21     18.70 o
   1   5   1      236.03      247.78      7.36 o
   2   5   1        1.51        3.63      7.62 o
   3   5   1       53.76       42.47      6.60 o
   4   5   1      597.90      687.05     12.73 o
   5   5   1      402.04      439.64     19.02 o
   6   5   1        0.01       20.34     26.83 o
   7   5   1     1026.03     1073.36     21.82 o
   8   5   1      626.01      670.61     13.12 o
   9   5   1       29.00       31.85     10.82 o
  10   5   1       24.94       37.67     10.82 o
  11   5   1      643.64      566.47     28.93 o
  12   5   1      105.01       93.21     16.21 o
  13   5   1        0.37       31.79     14.58 o
  14   5   1      146.36      209.22     17.73 o
 -14   6   1        0.19       25.01     21.81 o
 -13   6   1       15.90       31.67     17.76 o
 -12   6   1       17.53       28.27     16.39 o
 -11   6   1        0.32       15.15     13.05 o
 -10   6   1       52.26       46.52     12.46 o
  -9   6   1      100.90      110.23      8.92 o
  -8   6   1       92.54       95.02      9.86 o
  -7   6   1        5.53       -1.44      9.98 o
  -6   6   1     1433.29     1362.73     45.50 o
  -5   6   1        6.23        6.15      7.69 o
  -4   6   1     2228.30     2183.57     59.86 o
  -3   6   1        7.35       10.34      5.75 o
  -2   6   1       47.52       61.14      5.99 o
  -1   6   1       80.54       71.66      5.82 o
   0   6   1      131.05      136.77      9.47 o
   1   6   1        0.69        6.67      3.66 o
   2   6   1      563.38      503.44      7.36 o
   3   6   1       35.74       50.86      4.13 o
   4   6   1      204.57      199.21      8.86 o
   5   6   1     1347.90     1495.84     19.59 o
   6   6   1       28.43       46.33     11.91 o
   7   6   1      173.42      194.69     11.16 o
   8   6   1      145.47      152.99     14.80 o
   9   6   1       10.61       32.08     14.43 o
  10   6   1       11.60       34.47     15.45 o
  11   6   1       92.15       92.07     10.29 o
  12   6   1       38.25       56.03     12.71 o
  13   6   1       31.08       61.11     15.68 o
  14   6   1       18.84       47.47     15.62 o
 -14   7   1       34.09       59.05     18.68 o
 -13   7   1       21.20       25.49     16.38 o
 -12   7   1      212.09      144.84     21.80 o
 -11   7   1       85.54       80.70     13.73 o
 -10   7   1      907.54      837.15     30.08 o
  -9   7   1      216.48      192.23     12.32 o
  -8   7   1     2358.56     2363.96     23.98 o
  -7   7   1     1587.78     1600.88     19.99 o
  -6   7   1      818.37      777.85     13.40 o
  -5   7   1       84.95       86.43      8.82 o
  -4   7   1     4708.59     4553.82     58.63 o
  -3   7   1     1989.24     1905.85     22.13 o
  -2   7   1     1788.71     1814.36      9.23 o
  -1   7   1     8431.57     8213.85     55.03 o
   0   7   1      547.01      550.89      9.93 o
   1   7   1     8807.16     8470.18     65.47 o
   2   7   1      540.52      634.63      9.42 o
   3   7   1       32.12       38.17      4.38 o
   4   7   1      974.67      987.34     13.40 o
   5   7   1     1278.24     1316.50     20.11 o
   6   7   1      280.00      307.87     10.01 o
   7   7   1     1658.29     1797.60     48.80 o
   8   7   1       53.82       58.70     13.65 o
   9   7   1      665.53      706.70     14.79 o
  10   7   1     2436.91     2270.83     54.42 o
  11   7   1       15.17       42.96     12.72 o
  12   7   1       44.29       41.48     12.53 o
  13   7   1      352.81      349.39     34.77 o
  14   7   1       31.54       78.81     15.96 o
 -14   8   1      431.71      508.94     20.89 o
 -13   8   1      273.75      242.75     19.13 o
 -12   8   1      103.55      113.04     21.67 o
 -11   8   1      105.29      121.17     13.47 o
 -10   8   1      151.14      147.49     12.52 o
  -9   8   1       32.38       21.45     10.98 o
  -8   8   1      158.40      160.66     15.39 o
  -7   8   1       31.62       33.96     10.96 o
  -6   8   1      373.47      387.87     17.46 o
  -5   8   1     1225.73     1171.53     24.51 o
  -4   8   1      826.26      871.57     12.74 o
  -3   8   1       12.19        5.85      6.40 o
  -2   8   1     7336.86     7378.58     36.27 o
  -1   8   1     2252.37     2362.85     21.46 o
   0   8   1       78.29       73.66      4.10 o
   1   8   1     4574.84     4461.05     47.45 o
   2   8   1      433.06      386.15      5.87 o
   3   8   1     1253.36     1245.92     27.29 o
   4   8   1      432.67      416.94     13.35 o
   5   8   1     5863.53     6054.29     55.68 o
   6   8   1      865.59      794.73     12.15 o
   7   8   1      479.32      483.87     11.96 o
   8   8   1     2017.49     2018.89     58.64 o
   9   8   1       79.28       89.83     11.41 o
  10   8   1      148.83      165.10     13.49 o
  11   8   1      530.46      512.55     16.16 o
  12   8   1      262.97      253.54     15.74 o
  13   8   1        4.07       30.45     16.31 o
  14   8   1      868.89     1009.37     33.51 o
 -14   9   1       41.42       54.35     17.95 o
 -13   9   1        6.75       18.60     19.60 o
 -12   9   1      254.29      248.71     16.52 o
 -11   9   1        1.69       17.59     14.12 o
 -10   9   1     2586.48     2420.77     24.82 o
  -9   9   1       13.63       23.46     14.73 o
  -8   9   1     2525.99     2425.85     22.53 o
  -7   9   1     5802.91     5950.85     54.44 o
  -6   9   1       50.64       56.40     10.13 o
  -5   9   1     5642.91     5700.11     26.84 o
  -4   9   1        3.26        4.81      9.81 o
  -3   9   1       43.23       45.15      6.46 o
  -2   9   1      315.48      268.69      7.36 o
  -1   9   1     6230.70     6327.51     52.32 o
   0   9   1     1468.27     1409.60     25.53 o
   1   9   1    11461.94    11460.14    121.67 o
   2   9   1      602.51      639.37      8.98 o
   3   9   1      474.10      503.28      6.84 o
   4   9   1       86.91       68.79      5.78 o
   5   9   1      271.66      286.71      7.58 o
   6   9   1       37.22       46.13      9.52 o
   7   9   1     6356.35     6419.51     96.92 o
   8   9   1      568.25      559.06     21.23 o
   9   9   1      554.03      523.64     25.27 o
  10   9   1     1837.18     1683.07     30.38 o
  11   9   1       42.35       93.81     16.39 o
  12   9   1      265.63      287.29     17.18 o
  13   9   1      123.74      133.09     19.09 o
  14   9   1      222.19      297.10     17.62 o
 -14  10   1      273.90      340.77     24.74 o
 -13  10   1        0.01       39.14     26.03 o
 -12  10   1       14.20       37.86     31.58 o
 -11  10   1      470.10      430.19     19.74 o
 -10  10   1      385.16      366.37     22.44 o
  -9  10   1      208.73      219.18     16.90 o
  -8  10   1      440.33      426.57     23.09 o
  -7  10   1      608.30      650.90     14.56 o
  -6  10   1       76.47       78.49     10.30 o
  -5  10   1      862.91      909.33     13.95 o
  -4  10   1       53.06       68.27      8.78 o
  -3  10   1       59.30       67.05      6.91 o
  -2  10   1      378.82      409.74      7.43 o
  -1  10   1     3452.33     3650.52     38.57 o
   0  10   1       62.85       77.47      7.58 o
   1  10   1      203.46      171.91      7.08 o
   2  10   1      842.07      798.04     10.76 o
   3  10   1     3456.65     3652.98     21.13 o
   4  10   1     2064.16     2287.30     37.41 o
   5  10   1      656.87      698.85     13.91 o
   6  10   1      275.04      306.90      8.19 o
   7  10   1       20.12       23.35      7.30 o
   8  10   1     1378.18     1423.00     19.84 o
   9  10   1      694.01      696.40     15.10 o
  10  10   1      407.42      434.61     15.24 o
  11  10   1        3.52       22.33     12.90 o
  12  10   1        6.38       19.71     13.35 o
  13  10   1        9.85       35.43     17.10 o
  14  10   1      201.80      281.24     20.99 o
 -14  11   1       10.48       30.68     20.38 o
 -13  11   1       13.99       30.23     16.72 o
 -12  11   1       61.45       69.76     17.01 o
 -11  11   1        0.90        9.99     14.54 o
 -10  11   1      418.54      410.73     14.99 o
  -9  11   1      202.13      191.04     15.14 o
  -8  11   1      173.72      191.65     15.34 o
  -7  11   1      107.29      113.09     12.20 o
  -6  11   1       17.51       24.02     11.02 o
  -5  11   1      107.39      117.58     11.86 o
  -4  11   1      375.53      413.62     10.25 o
  -3  11   1      504.44      508.83     10.73 o
  -2  11   1       36.12       41.21      6.49 o
  -1  11   1      526.63      554.83      7.01 o
   0  11   1      518.32      494.94      6.41 o
   1  11   1       22.87       28.88      3.00 o
   2  11   1      547.98      577.84     10.73 o
   3  11   1      110.57      114.56      5.77 o
   4  11   1       27.92       19.53      5.42 o
   5  11   1       61.02       89.96     10.10 o
   6  11   1      598.32      593.39     12.55 o
   7  11   1      981.17      956.02     30.27 o
   8  11   1      340.52      364.50     16.11 o
   9  11   1      139.77      140.10     13.68 o
  10  11   1        0.09       31.37     16.36 o
  11  11   1      176.60      197.36     14.76 o
  12  11   1       58.24       82.30     15.65 o
  13  11   1       67.13       74.06     16.34 o
  14  11   1       64.98       75.83     20.05 o
 -13  12   1       38.11       67.28     16.06 o
 -12  12   1        8.62       46.50     15.32 o
 -11  12   1      193.56      207.10     12.68 o
 -10  12   1      157.47      166.23     13.21 o
  -9  12   1       28.28       51.92     13.95 o
  -8  12   1        4.31       27.42     18.93 o
  -7  12   1        7.96       29.65     11.21 o
  -6  12   1      326.91      353.23     11.65 o
  -5  12   1       92.53       93.72     10.48 o
  -4  12   1      118.06      135.53      7.99 o
  -3  12   1      228.38      232.94      8.05 o
  -2  12   1     2761.89     2872.15     18.54 o
  -1  12   1      594.81      672.56     11.31 o
   0  12   1      627.13      584.66     10.40 o
   1  12   1        4.27       10.00      3.18 o
   2  12   1      544.56      587.71      8.86 o
   3  12   1      470.56      501.11      6.15 o
   4  12   1      221.29      244.79      9.32 o
   5  12   1        1.02        5.36      8.86 o
   6  12   1      102.89      112.51      8.22 o
   7  12   1      291.92      283.62     13.20 o
   8  12   1      249.56      253.48     16.60 o
   9  12   1       26.92       38.94     12.29 o
  10  12   1      109.83      130.84     13.66 o
  11  12   1        6.24       11.83     14.76 o
  12  12   1      113.89      101.08     15.62 o
  13  12   1        5.33        4.47     19.36 o
 -13  13   1        8.04       49.40     18.75 o
 -12  13   1      220.98      231.87     16.57 o
 -11  13   1       21.21       46.44     12.62 o
 -10  13   1      640.15      640.48     24.58 o
  -9  13   1      227.28      236.90     13.79 o
  -8  13   1      309.26      309.85     14.54 o
  -7  13   1     2054.87     2069.89     28.82 o
  -6  13   1        3.68       11.18     10.15 o
  -5  13   1      899.82      875.18     19.94 o
  -4  13   1     1147.85     1017.39     19.21 o
  -3  13   1       11.20       15.01      6.47 o
  -2  13   1       57.90       52.08      6.64 o
  -1  13   1     1627.83     1586.89     11.49 o
   0  13   1        3.17       10.42      3.69 o
   1  13   1     2232.57     2195.50     22.95 o
   2  13   1      202.33      210.33      4.59 o
   3  13   1      811.69      804.05      8.49 o
   4  13   1      706.54      652.27     13.17 o
   5  13   1       21.19       32.14     10.01 o
   6  13   1      124.02      126.17     11.40 o
   7  13   1      831.84      814.43     21.14 o
   8  13   1       92.06       97.05     11.76 o
   9  13   1      162.87      136.32     13.76 o
  10  13   1      287.27      266.78     15.39 o
  11  13   1       20.68        6.34     13.29 o
  12  13   1       16.33       10.08     13.56 o
  13  13   1      200.01      212.10     19.20 o
 -13  14   1      114.83      151.12     20.57 o
 -12  14   1       66.67       91.46     14.45 o
 -11  14   1       55.36       93.05     12.80 o
 -10  14   1      201.86      210.47     12.35 o
  -9  14   1       25.74       33.97     11.59 o
  -8  14   1        5.91       27.26     14.46 o
  -7  14   1      182.17      203.92     12.77 o
  -6  14   1      114.55      108.37     13.88 o
  -5  14   1      590.78      528.53     12.21 o
  -4  14   1       14.71       26.07      7.03 o
  -3  14   1      133.82       91.11      8.14 o
  -2  14   1      466.38      476.17      6.93 o
  -1  14   1       13.42       17.82      4.11 o
   0  14   1        8.07        5.55      3.72 o
   1  14   1     2261.90     2156.64     14.92 o
   2  14   1        0.04        3.69      2.56 o
   3  14   1      515.19      483.52      7.46 o
   4  14   1      394.97      410.08     12.86 o
   5  14   1     1878.43     1913.00     22.73 o
   6  14   1      411.81      444.36     12.82 o
   7  14   1      214.53      195.28     12.38 o
   8  14   1       89.31       91.85     16.02 o
   9  14   1        6.70       -1.23     17.15 o
  10  14   1        1.90       12.87     15.72 o
  11  14   1      283.48      267.60     16.21 o
  12  14   1       64.77       40.14     14.48 o
  13  14   1       46.95       43.65     15.73 o
 -13  15   1       19.49       39.45     15.75 o
 -12  15   1      113.09      137.81     15.86 o
 -11  15   1       43.72       53.12     12.50 o
 -10  15   1      167.78      150.81     14.63 o
  -9  15   1      196.87      196.67     14.09 o
  -8  15   1      143.40      166.31     16.67 o
  -7  15   1      411.52      428.65     18.22 o
  -6  15   1      274.36      275.64     12.47 o
  -5  15   1      344.31      335.04     11.63 o
  -4  15   1       99.37       90.60      7.87 o
  -3  15   1      519.03      475.37     10.88 o
  -2  15   1      134.21      164.99      6.36 o
  -1  15   1       68.54       74.50      4.81 o
   0  15   1      148.15      149.68      4.63 o
   1  15   1      197.62      195.24      4.41 o
   2  15   1      670.32      702.37     11.89 o
   3  15   1       48.05       52.42      5.59 o
   4  15   1       12.12        7.37      8.03 o
   5  15   1      737.73      748.23     12.46 o
   6  15   1      164.65      167.75     10.52 o
   7  15   1     1987.73     1986.56     20.44 o
   8  15   1      532.86      513.21     14.50 o
   9  15   1       24.84       20.43     13.74 o
  10  15   1      822.50      716.81     18.04 o
  11  15   1      333.42      325.16     15.81 o
  12  15   1      529.23      477.87     23.10 o
  13  15   1        7.78       20.20     19.09 o
 -12  16   1       10.17       29.89     14.32 o
 -11  16   1        9.01       26.23     12.03 o
 -10  16   1        2.53       15.67     15.04 o
  -9  16   1       95.05       85.53     13.39 o
  -8  16   1        9.40      130.97     25.81 o
  -7  16   1      336.74      317.88     14.00 o
  -6  16   1        5.11       -0.34     11.19 o
  -5  16   1      678.27      702.76     14.64 o
  -4  16   1       43.89       27.52      8.30 o
  -3  16   1      233.57      235.53      8.16 o
  -2  16   1      217.84      216.86      5.97 o
  -1  16   1      422.81      402.22     10.47 o
   0  16   1       36.22       42.07      6.48 o
   1  16   1       20.52       19.88      6.60 o
   2  16   1      325.06      339.17      5.16 o
   3  16   1       31.98       34.75      6.12 o
   4  16   1       41.95       40.22      8.07 o
   5  16   1      568.39      546.91     11.30 o
   6  16   1      157.11      153.42     12.91 o
   7  16   1       96.82      125.36     17.25 o
   8  16   1       30.38       45.06     12.20 o
   9  16   1      119.06      125.90     15.34 o
  10  16   1      163.29      154.75     13.32 o
  11  16   1       40.78       53.56     14.97 o
  12  16   1       29.73       18.34     15.25 o
 -12  17   1       49.14       53.09     14.51 o
 -11  17   1      112.51      131.22     14.94 o
 -10  17   1       59.33       43.01     14.36 o
  -9  17   1       58.80       64.25     12.57 o
  -8  17   1       16.74       19.57     12.96 o
  -7  17   1       83.01       81.13     13.14 o
  -6  17   1       15.18        1.47     11.53 o
  -5  17   1     1376.67     1334.17     22.80 o
  -4  17   1       58.79       55.29      9.39 o
  -3  17   1      183.82      156.71      7.98 o
  -2  17   1       38.41       36.83      5.20 o
  -1  17   1     1123.12     1012.98     12.93 o
   0  17   1     1668.21     1533.57     44.82 o
   1  17   1      807.72      762.02     27.91 o
   2  17   1       34.42       34.10      4.67 o
   3  17   1        6.22       14.28      5.62 o
   4  17   1     1174.92     1122.78     15.51 o
   5  17   1      192.74      211.11      9.97 o
   6  17   1      220.43      241.84     11.14 o
   7  17   1      602.79      518.67     22.08 o
   8  17   1        2.00       21.05     11.93 o
   9  17   1        0.26       11.20     13.15 o
  10  17   1       47.70       45.85     13.35 o
  11  17   1      106.28      101.09     22.11 o
  12  17   1       16.23       41.20     15.58 o
 -12  18   1       26.98       33.72     14.36 o
 -11  18   1        6.76       15.31     14.31 o
 -10  18   1      160.24      189.24     18.08 o
  -9  18   1        0.47       12.77     17.96 o
  -8  18   1      221.62      215.08     13.79 o
  -7  18   1       15.23       14.73     11.77 o
  -6  18   1      375.35      396.52     16.33 o
  -5  18   1       87.52       79.74     18.27 o
  -4  18   1     1222.77     1224.22     14.92 o
  -3  18   1       53.94       60.96     10.29 o
  -2  18   1      478.42      468.43      7.55 o
  -1  18   1       50.82       51.72      7.07 o
   0  18   1       60.35       80.12     11.05 o
   1  18   1      115.36       99.97     12.19 o
   2  18   1       15.75       17.82      5.44 o
   3  18   1       14.20       10.26      5.98 o
   4  18   1       74.76       74.30      8.40 o
   5  18   1      142.57      135.95     10.83 o
   6  18   1       50.85       50.76     10.19 o
   7  18   1      101.27       97.61     11.54 o
   8  18   1        0.44        5.83     12.20 o
   9  18   1       17.62       23.10     13.21 o
  10  18   1        4.54       17.08     13.81 o
  11  18   1      119.79      103.35     18.70 o
  12  18   1      124.90      115.76     24.78 o
 -11  19   1        0.84       16.03     13.90 o
 -10  19   1       53.49       40.92     12.13 o
  -9  19   1        1.44        7.64     15.13 o
  -8  19   1       53.66       39.92     13.06 o
  -7  19   1      174.84      162.79     16.15 o
  -6  19   1      756.38      694.71     17.27 o
  -5  19   1      957.39      911.32     15.55 o
  -4  19   1     1554.62     1522.69     22.71 o
  -3  19   1       41.15       43.27      7.79 o
  -2  19   1       67.39       64.47      7.54 o
  -1  19   1        9.24       16.62      7.12 o
   0  19   1      612.12      576.30     11.45 o
   1  19   1        9.47       23.05     12.31 o
   2  19   1      471.26      446.51      7.78 o
   3  19   1       31.08       38.82      6.27 o
   4  19   1       39.90       30.46      8.04 o
   5  19   1      313.67      297.49     10.64 o
   6  19   1        2.61       25.53     13.36 o
   7  19   1      117.71      116.32     14.72 o
   8  19   1      182.72      151.24     16.69 o
   9  19   1       79.94       59.50     20.20 o
  10  19   1        3.17       12.43     17.58 o
  11  19   1        0.46       18.27     19.53 o
 -11  20   1        1.06       14.51     14.58 o
 -10  20   1      195.40      219.79     17.95 o
  -9  20   1      420.12      421.30     15.72 o
  -8  20   1       87.03      111.70     14.92 o
  -7  20   1        0.00       18.09     11.99 o
  -6  20   1        0.09       25.74     13.82 o
  -5  20   1      854.77      779.91     14.78 o
  -4  20   1      196.56      183.47     10.83 o
  -3  20   1       39.93       45.40      8.13 o
  -2  20   1      434.55      415.59     15.77 o
  -1  20   1      663.00      637.55     10.43 o
   0  20   1      131.75      147.18      9.81 o
   1  20   1      298.11      306.58     18.16 o
   2  20   1      154.31      161.81     10.37 o
   3  20   1     1343.87     1278.33     15.32 o
   4  20   1      334.63      316.52     16.10 o
   5  20   1     1497.90     1425.83     21.99 o
   6  20   1      589.29      547.69     17.83 o
   7  20   1      236.82      250.38     16.78 o
   8  20   1       81.43      102.80     14.35 o
   9  20   1       17.87       19.32     16.10 o
  10  20   1       76.67       46.17     22.30 o
  11  20   1        6.65       17.24     18.89 o
 -11  21   1        2.57       37.81     25.00 o
 -10  21   1        8.40       34.17     19.28 o
  -9  21   1       16.70       53.91     19.96 o
  -8  21   1       57.76       59.27     21.78 o
  -7  21   1       21.13       26.03     12.72 o
  -6  21   1        2.20       12.55     12.18 o
  -5  21   1      397.07      411.32     21.01 o
  -4  21   1      515.03      521.18     11.72 o
  -3  21   1        1.05        3.94      8.85 o
  -2  21   1      194.36      211.58      9.28 o
  -1  21   1       50.36       61.98      7.96 o
   0  21   1       15.68       35.58     10.07 o
   1  21   1     2231.03     2096.47     21.86 o
   2  21   1       51.28       38.80     10.10 o
   3  21   1      323.27      326.53     15.72 o
   4  21   1        0.94       15.25     12.86 o
   5  21   1       67.12       74.94     15.53 o
   6  21   1      179.98      164.03     15.86 o
   7  21   1       90.02       98.23     15.11 o
   8  21   1      160.83      171.49     24.35 o
   9  21   1       34.23       42.30     15.89 o
  10  21   1       38.77       50.52     16.51 o
  11  21   1      150.57      142.26     19.60 o
 -10  22   1        3.40       35.64     30.29 o
  -9  22   1       12.43       30.29     19.17 o
  -8  22   1       25.25       36.82     20.65 o
  -7  22   1      128.67      105.42     36.46 o
  -6  22   1      129.08      139.88     16.23 o
  -5  22   1      174.69      195.39     15.87 o
  -4  22   1      192.18      187.02     12.42 o
  -3  22   1       31.75       24.97      8.29 o
  -2  22   1      333.80      293.55      9.54 o
  -1  22   1      664.56      610.63     12.67 o
   0  22   1      150.12      147.52     10.18 o
   1  22   1      141.25      174.09     10.87 o
   2  22   1       39.27       36.90     15.44 o
   3  22   1        5.55       -0.53     16.36 o
   4  22   1       70.33       64.95     14.28 o
   5  22   1      210.40      181.56     15.14 o
   6  22   1      171.15      164.26     15.11 o
   7  22   1       72.85       66.72     15.02 o
   8  22   1      195.74      197.72     16.60 o
   9  22   1      171.07      192.10     18.03 o
  10  22   1        0.56       30.43     17.54 o
 -10  23   1       21.98       30.80     19.03 o
  -9  23   1       81.26       69.77     26.23 o
  -8  23   1        8.21       18.96     18.39 o
  -7  23   1        0.70       19.58     18.16 o
  -6  23   1      136.88      154.17     16.37 o
  -5  23   1      130.19      145.20     15.51 o
  -4  23   1       94.80      103.82     11.63 o
  -3  23   1       26.59       15.62     10.03 o
  -2  23   1       15.96       19.60      9.57 o
  -1  23   1      651.02      643.40     16.40 o
   0  23   1     1292.59     1164.38     15.18 o
   1  23   1       68.26       59.94     10.18 o
   2  23   1       11.95       27.43     29.90 o
   3  23   1       99.81       92.11     15.44 o
   4  23   1      237.87      214.08     15.25 o
   5  23   1       74.60       88.42     15.73 o
   6  23   1        0.24       11.96     17.08 o
   7  23   1       50.08       40.05     16.08 o
   8  23   1        3.67       14.76     15.78 o
   9  23   1        2.77       23.56     15.29 o
  10  23   1       34.56       39.98     16.08 o
  -9  24   1        2.98       32.70     20.90 o
  -8  24   1       89.62      104.59     18.60 o
  -7  24   1       38.00       43.59     14.24 o
  -6  24   1        9.13       23.73     15.12 o
  -5  24   1      106.90      116.41     15.26 o
  -4  24   1       79.40       83.06     16.12 o
  -3  24   1        7.23        8.75     10.53 o
  -2  24   1      312.57      320.20     12.16 o
  -1  24   1        4.80       17.56     10.49 o
   0  24   1      981.74      952.54     14.55 o
   1  24   1       37.23       61.13     14.14 o
   2  24   1        7.55       34.97     15.73 o
   3  24   1       45.49       46.52     22.39 o
   4  24   1        6.82       38.91     28.32 o
   5  24   1       92.74      109.40     14.78 o
   6  24   1       56.76       41.13     14.67 o
   7  24   1       37.59       25.98     13.85 o
   8  24   1       31.25       34.73     14.50 o
   9  24   1       49.73       64.15     17.65 o
  -8  25   1       25.14       66.01     22.61 o
  -7  25   1       30.07       56.95     15.46 o
  -6  25   1       60.92       57.31     15.83 o
  -5  25   1       49.50       51.95     14.28 o
  -4  25   1      213.55      217.14     16.77 o
  -3  25   1        2.32       -2.44     15.29 o
  -2  25   1       48.34       43.69     10.55 o
  -1  25   1        0.23       10.83     13.06 o
   0  25   1       36.52       50.49     13.27 o
   1  25   1        8.77       25.48     12.85 o
   2  25   1        8.29       22.90     13.48 o
   3  25   1       77.62       87.18     19.40 o
   4  25   1        3.06       19.68     17.72 o
   5  25   1        7.91       18.62     15.48 o
   6  25   1        2.35        7.21     15.20 o
   7  25   1       15.04       16.52     16.59 o
   8  25   1       45.22       36.88     17.21 o
  -8  26   1        0.44       23.81     17.30 o
  -7  26   1       17.58       23.61     16.07 o
  -6  26   1       13.86       19.74     15.74 o
  -5  26   1      143.49      160.37     16.31 o
  -4  26   1        1.64       26.84     14.75 o
  -3  26   1      144.72      140.41     18.88 o
  -2  26   1       71.91       57.04     14.23 o
  -1  26   1       23.46       24.23     13.22 o
   0  26   1       81.90       86.12     11.91 o
   1  26   1      107.75       97.85     14.95 o
   2  26   1       27.98       34.37     15.01 o
   3  26   1       26.73       37.23     17.34 o
   4  26   1       27.04        2.21     17.66 o
   5  26   1       61.00       50.86     15.40 o
   6  26   1       25.43       36.75     15.77 o
   7  26   1        9.04        6.35     17.18 o
   8  26   1        0.19        8.01     16.32 o
  -7  27   1       39.17       72.43     18.20 o
  -6  27   1        1.50       18.43     16.50 o
  -5  27   1        7.78       26.82     15.43 o
  -4  27   1       54.17       40.65     14.49 o
  -3  27   1      152.50      148.50     14.67 o
  -2  27   1       57.33       55.83     17.42 o
  -1  27   1        8.64       10.47     22.42 o
   0  27   1       95.80       83.51     11.76 o
   1  27   1        7.52       23.98     12.52 o
   2  27   1        6.51       29.49     15.14 o
   3  27   1        1.34       18.75     15.95 o
   4  27   1       19.80       37.20     19.79 o
   5  27   1       13.63       43.94     27.13 o
   6  27   1        0.48       18.75     15.29 o
   7  27   1      115.44      163.72     18.96 o
  -6  28   1       69.16       72.27     17.39 o
  -5  28   1       13.93       20.09     17.18 o
  -4  28   1       13.82       14.49     20.55 o
  -3  28   1        0.40       16.07     24.40 o
  -2  28   1        3.56       15.48     27.41 o
  -1  28   1        7.41       30.66     28.07 o
   0  28   1      195.39      180.17     15.18 o
   1  28   1       41.61       56.22     13.13 o
   2  28   1      158.23      184.97     16.29 o
   3  28   1       49.41       78.87     16.00 o
   4  28   1        0.10       30.98     21.52 o
   5  28   1       59.08       54.02     17.72 o
   6  28   1        0.54       33.72     36.33 o
  -5  29   1      189.56      219.03     26.90 o
  -4  29   1      124.27      155.21     24.72 o
  -3  29   1       23.00       26.46     28.10 o
  -2  29   1      176.30      158.08     20.64 o
  -1  29   1       26.66       35.61     20.82 o
   0  29   1        4.71       13.85     15.86 o
   1  29   1        0.02       16.20     16.49 o
   2  29   1      147.32      167.49     14.29 o
   3  29   1        1.27       24.85     16.53 o
   4  29   1       61.48       78.41     15.92 o
   5  29   1        0.64       35.21     38.02 o
  -3  30   1       83.94       83.26     30.36 o
  -2  30   1      448.84      447.72     29.72 o
  -1  30   1        2.55        3.13     15.87 o
   0  30   1        8.68       34.08     18.52 o
   1  30   1        1.14       29.18     16.08 o
   2  30   1        1.94       26.49     15.63 o
   3  30   1       36.03       67.36     16.73 o
 -14   0   2       46.57       57.92     33.29 o
 -13   0   2     1277.11     1128.66     44.27 o
 -12   0   2        2.52       35.25     19.68 o
 -11   0   2      454.51      433.96     20.98 o
 -10   0   2     3413.97     3262.96    101.65 o
  -9   0   2        7.23       13.87      7.74 o
  -8   0   2      190.01      198.04      7.65 o
  -7   0   2      559.74      591.57     24.46 o
  -6   0   2     4485.11     4762.77     88.85 o
  -5   0   2     5003.03     5211.82     30.48 o
  -4   0   2      717.71      789.80     30.60 o
  -3   0   2     3080.33     2835.25     18.94 o
  -2   0   2       15.80       56.48      8.82 o
  -1   0   2     3126.53     2882.31     43.51 o
   0   0   2    18454.38    17098.98    113.60 o
   1   0   2      813.38      616.24      9.84 o
   2   0   2    28800.75    28224.95    231.15 o
   3   0   2     1523.53     1603.81     23.81 o
   4   0   2     4146.52     4096.80    130.50 o
   5   0   2      254.90      205.26      9.05 o
   6   0   2      251.33      225.89     12.52 o
   7   0   2      233.43      312.82     24.80 o
   8   0   2      265.75      274.79     22.60 o
   9   0   2      103.14       81.45     20.80 o
  10   0   2      280.84      266.90     18.78 o
  11   0   2     1260.10     1235.79     96.75 o
  12   0   2     2956.31     3124.50    388.50 o
  13   0   2       45.15       93.91     25.30 o
  14   0   2        0.25       64.75     27.17 o
 -14   1   2       98.92       97.98     22.86 o
 -13   1   2        3.70       17.93     17.37 o
 -12   1   2      666.30      655.06     19.84 o
 -11   1   2      326.04      308.30     16.11 o
 -10   1   2       24.93       27.42     12.58 o
  -9   1   2      364.57      323.68     12.77 o
  -8   1   2       60.88       50.26      4.72 o
  -7   1   2      708.84      639.53     15.21 o
  -6   1   2     2405.75     2411.11     30.38 o
  -5   1   2      839.95      834.15      8.58 o
  -4   1   2      556.59      530.15      4.68 o
  -3   1   2     3807.34     3679.18     27.18 o
  -2   1   2     4553.62     4293.48     17.68 o
  -1   1   2       22.42        9.20      4.59 o
   0   1   2    30722.87    27659.41    149.06 o
   1   1   2     2962.61     2844.21     28.16 o
   2   1   2      282.32      241.48      6.60 o
   3   1   2     3991.11     3821.10     31.15 o
   4   1   2     1089.81     1000.43     15.53 o
   5   1   2     3170.05     3332.94    147.84 o
   6   1   2     4211.59     4410.98    156.28 o
   7   1   2     2596.62     2647.40     45.84 o
   8   1   2        0.89       11.47      6.69 o
   9   1   2      178.34      166.40     26.31 o
  10   1   2      329.03      257.60     48.65 o
  11   1   2       18.93       31.00     12.28 o
  12   1   2      284.48      288.39     35.37 o
  13   1   2     1758.54     1953.81     57.79 o
  14   1   2       82.37      165.26     31.58 o
 -14   2   2       13.12       29.50     18.59 o
 -13   2   2      250.03      239.70     17.83 o
 -12   2   2       34.45       38.54     14.53 o
 -11   2   2      299.24      265.51     16.76 o
 -10   2   2      116.38      111.04     13.86 o
  -9   2   2      492.58      453.46     25.34 o
  -8   2   2        1.12        5.72      4.07 o
  -7   2   2      438.33      427.04     10.11 o
  -6   2   2        7.89        6.62      4.96 o
  -5   2   2     1184.83     1233.11     10.15 o
  -4   2   2     5997.04     5939.69     22.66 o
  -3   2   2        3.98        4.41      5.85 o
  -2   2   2     6313.14     6160.18     49.49 o
  -1   2   2    18120.89    17908.53     83.40 o
   0   2   2    27819.52    26711.39    133.79 o
   1   2   2     5087.39     5115.25     31.33 o
   2   2   2      950.01     1032.56     13.97 o
   3   2   2     1595.21     1577.38     17.91 o
   4   2   2        3.99        4.40      4.15 o
   5   2   2       63.14       62.79      6.84 o
   6   2   2     1665.50     1695.18     39.32 o
   7   2   2        5.86       10.25      6.65 o
   8   2   2       97.92       74.21     16.23 o
   9   2   2       14.55       18.27      7.62 o
  10   2   2        3.73       31.83     13.96 o
  11   2   2      571.57      534.05     28.60 o
  12   2   2       12.23       49.02     15.03 o
  13   2   2       56.14      107.00     27.58 o
  14   2   2      168.09      274.79     20.88 o
 -14   3   2       56.20       60.41     19.51 o
 -13   3   2       38.27       29.59     15.89 o
 -12   3   2       31.28       19.29     14.81 o
 -11   3   2       28.92       38.82     13.92 o
 -10   3   2       54.30       38.53     15.33 o
  -9   3   2      778.54      710.12     12.74 o
  -8   3   2       71.06       74.53     17.32 o
  -7   3   2      156.67      169.51      8.41 o
  -6   3   2       27.28       29.14      7.20 o
  -5   3   2       35.45       42.23      6.53 o
  -4   3   2     1786.05     1842.50      9.88 o
  -3   3   2      183.30      161.32      5.98 o
  -2   3   2       27.46       39.03      3.64 o
  -1   3   2      206.36      194.74      4.09 o
   0   3   2     3170.36     3123.25     24.89 o
   1   3   2      460.84      442.00      6.86 o
   2   3   2      150.89      157.65     12.24 o
   3   3   2      256.75      275.51     10.43 o
   4   3   2      215.76      231.79      6.11 o
   5   3   2      721.44      791.78      9.93 o
   6   3   2        5.31        4.75      5.29 o
   7   3   2       49.16       41.35     15.35 o
   8   3   2      280.81      225.00     56.70 o
   9   3   2      148.28      131.02     24.48 o
  10   3   2      187.61      201.85     12.82 o
  11   3   2       36.04       45.98     10.24 o
  12   3   2        7.68       32.03     11.44 o
  13   3   2      402.46      363.52     57.61 o
  14   3   2        1.06       46.77     21.61 o
 -14   4   2       13.59        7.00     21.97 o
 -13   4   2     1184.02     1225.18     24.29 o
 -12   4   2      413.39      463.84     22.08 o
 -11   4   2      600.93      536.71     18.07 o
 -10   4   2       14.63        5.58     16.70 o
  -9   4   2      604.02      568.89     16.51 o
  -8   4   2       14.61       13.69      2.98 o
  -7   4   2     1355.95     1301.43     27.52 o
  -6   4   2     1109.41     1027.09     38.28 o
  -5   4   2     2081.64     2100.21     11.40 o
  -4   4   2     3616.04     3644.02     35.29 o
  -3   4   2       58.64       71.33      4.17 o
  -2   4   2      341.21      318.63      9.43 o
  -1   4   2      292.22      313.96      5.21 o
   0   4   2    31943.87    31777.49    173.94 o
   1   4   2      494.89      574.90      6.61 o
   2   4   2     4025.79     3989.39     49.92 o
   3   4   2      201.50      223.30      5.79 o
   4   4   2       43.18       48.93      5.34 o
   5   4   2      164.62      193.55     15.79 o
   6   4   2      966.30      968.98     29.94 o
   7   4   2      428.02      350.16     88.36 o
   8   4   2       32.22       18.21      7.74 o
   9   4   2      710.72      716.24     15.51 o
  10   4   2      118.77      107.09     12.74 o
  11   4   2      330.77      291.42     18.94 o
  12   4   2       89.61       95.57     12.34 o
  13   4   2        0.46       23.10     12.86 o
  14   4   2      158.10      215.60     21.61 o
 -14   5   2       37.13       29.35     16.87 o
 -13   5   2        0.10       14.48     18.31 o
 -12   5   2      603.12      592.41     20.65 o
 -11   5   2      243.80      232.22     18.19 o
 -10   5   2       25.25       14.78     15.13 o
  -9   5   2       81.56       77.70     10.90 o
  -8   5   2     1503.09     1539.63     11.20 o
  -7   5   2      108.57      100.27      8.20 o
  -6   5   2      842.35      828.33     15.77 o
  -5   5   2      335.68      358.87      8.39 o
  -4   5   2     1928.13     1962.59     15.84 o
  -3   5   2     4311.59     4335.96     47.14 o
  -2   5   2    17699.72    17542.44     87.33 o
  -1   5   2     4402.95     4883.95     17.09 o
   0   5   2      611.16      528.62      8.05 o
   1   5   2     1446.54     1499.82     24.67 o
   2   5   2        2.01       11.23      6.45 o
   3   5   2      908.82      923.17     16.08 o
   4   5   2      585.08      630.11      8.02 o
   5   5   2     2448.14     2667.88     47.63 o
   6   5   2     5193.85     5248.04    104.83 o
   7   5   2      129.32      150.46     10.68 o
   8   5   2      648.93      703.07     19.14 o
   9   5   2      409.76      425.65     15.53 o
  10   5   2      442.59      420.42     16.22 o
  11   5   2       47.68      495.02    144.27 o
  12   5   2       85.67       68.76     11.27 o
  13   5   2      342.86      384.80     17.12 o
  14   5   2      191.15      230.03     29.38 o
 -14   6   2      125.61      143.49     17.63 o
 -13   6   2      980.25      965.58     24.96 o
 -12   6   2       27.87       33.09     15.12 o
 -11   6   2      202.65      195.94     21.39 o
 -10   6   2      191.52      164.45     14.38 o
  -9   6   2      585.82      580.33     18.31 o
  -8   6   2       87.10       90.94      6.61 o
  -7   6   2     1286.92     1172.87     41.74 o
  -6   6   2     2397.14     2340.87     37.68 o
  -5   6   2     2235.23     2348.31     14.70 o
  -4   6   2     3055.50     3113.41     33.12 o
  -3   6   2     1791.73     1787.73      9.78 o
  -2   6   2        2.49        9.58      4.46 o
  -1   6   2     2232.19     2019.21     10.56 o
   0   6   2    18797.88    19016.81    154.68 o
   1   6   2      238.51      330.09      4.35 o
   2   6   2     9150.92     9121.08    114.43 o
   3   6   2     2683.76     2743.95     15.88 o
   4   6   2       49.97       44.03     11.96 o
   5   6   2        1.25       19.07     15.89 o
   6   6   2      117.63      133.76     10.21 o
   7   6   2      812.90      749.82     14.17 o
   8   6   2     2907.26     2914.05     65.77 o
   9   6   2       44.72       26.56     13.45 o
  10   6   2      158.69      140.96     23.94 o
  11   6   2      104.07       98.73     14.47 o
  12   6   2       56.48       88.75     12.84 o
  13   6   2       69.75       87.93     13.57 o
  14   6   2      108.45      133.44     28.14 o
 -14   7   2       32.12       27.80     16.77 o
 -13   7   2       15.75       21.42     20.44 o
 -12   7   2      170.49      171.27     19.74 o
 -11   7   2       37.35       34.51     13.96 o
 -10   7   2       10.80       17.87     16.23 o
  -9   7   2      201.59      191.90     17.13 o
  -8   7   2     1884.93     1824.80     17.53 o
  -7   7   2        2.32       11.63      7.48 o
  -6   7   2      414.89      380.72      9.27 o
  -5   7   2       63.37      109.92      7.03 o
  -4   7   2      506.31      509.58      7.69 o
  -3   7   2       51.80       61.02      4.97 o
  -2   7   2     5262.98     5410.90     45.83 o
  -1   7   2     1311.34     1432.51     11.39 o
   0   7   2     1815.54     1884.92      8.80 o
   1   7   2     1046.37      972.92     14.99 o
   2   7   2     1038.12      996.95     11.91 o
   3   7   2       46.40       35.52      9.27 o
   4   7   2        7.39       12.18      9.13 o
   5   7   2     3144.80     3459.99     21.13 o
   6   7   2      174.58      212.17     10.73 o
   7   7   2      492.64      506.06     21.51 o
   8   7   2      309.99      326.14     14.83 o
   9   7   2     1288.38     1248.05     30.89 o
  10   7   2        2.71       25.57     12.41 o
  11   7   2       91.17       83.12     14.36 o
  12   7   2        0.19       14.04     10.40 o
  13   7   2      267.49      266.72     18.83 o
  14   7   2       12.38       17.24     25.38 o
 -14   8   2       26.12       48.07     19.28 o
 -13   8   2       84.96       61.19     15.68 o
 -12   8   2        0.03        6.02     19.04 o
 -11   8   2        8.85       27.79     17.20 o
 -10   8   2      166.68      146.84     18.68 o
  -9   8   2      353.49      353.96     12.69 o
  -8   8   2       90.52      104.83     10.07 o
  -7   8   2      184.10      190.75      9.79 o
  -6   8   2      697.94      688.62     25.66 o
  -5   8   2      114.35      130.29      7.64 o
  -4   8   2       75.72       74.97      5.95 o
  -3   8   2       59.24       80.82      6.03 o
  -2   8   2      505.88      505.84      6.52 o
  -1   8   2      281.52      271.16      7.39 o
   0   8   2       70.98       96.48      5.30 o
   1   8   2      709.87      654.95     14.21 o
   2   8   2     5581.23     5567.01     38.40 o
   3   8   2     1922.46     1992.26     12.96 o
   4   8   2        9.65        9.83      4.21 o
   5   8   2      317.11      292.25     30.29 o
   6   8   2       64.43       61.37     10.67 o
   7   8   2       89.73       91.37     11.41 o
   8   8   2      161.69      146.01     12.90 o
   9   8   2        1.37        6.69     12.46 o
  10   8   2       31.14       32.23     12.46 o
  11   8   2       12.22       29.86     12.02 o
  12   8   2       24.74       26.34     10.48 o
  13   8   2        0.01       16.41     18.17 o
  14   8   2        0.31       32.67     37.33 o
 -14   9   2      474.82      475.23     23.83 o
 -13   9   2        0.38       30.23     17.59 o
 -12   9   2        0.35       18.73     14.93 o
 -11   9   2       52.55       55.42     14.41 o
 -10   9   2        9.75       22.25     11.94 o
  -9   9   2      190.08      201.25     12.92 o
  -8   9   2      249.26      263.47     11.53 o
  -7   9   2       23.24       34.39     10.48 o
  -6   9   2      450.83      415.50     10.19 o
  -5   9   2        5.53       10.01      7.72 o
  -4   9   2     2960.59     2980.23     27.74 o
  -3   9   2       33.16       38.20      5.99 o
  -2   9   2       12.76       12.03      5.37 o
  -1   9   2      152.62      171.77      8.17 o
   0   9   2     3466.70     3514.32     22.06 o
   1   9   2       10.28       10.17      5.80 o
   2   9   2        0.15        7.94      4.92 o
   3   9   2      642.62      659.95     26.57 o
   4   9   2       67.74       79.17      9.04 o
   5   9   2      885.02      894.37     16.00 o
   6   9   2      258.03      247.34     10.00 o
   7   9   2       16.21       36.61     11.03 o
   8   9   2      164.37      161.23     10.92 o
   9   9   2       85.26      109.59     13.61 o
  10   9   2      244.61      251.19     14.12 o
  11   9   2        8.93       24.96     12.43 o
  12   9   2      108.25      113.50     16.07 o
  13   9   2       91.17       94.56     19.48 o
  14   9   2       10.53       19.62     26.07 o
 -14  10   2      201.73      239.81     18.75 o
 -13  10   2      348.40      374.24     18.04 o
 -12  10   2       35.10       46.23     16.30 o
 -11  10   2      558.55      536.45     17.38 o
 -10  10   2       91.80      102.95     12.95 o
  -9  10   2     1168.47     1169.83     17.01 o
  -8  10   2      527.33      519.35     12.95 o
  -7  10   2      215.67      223.29     10.54 o
  -6  10   2      897.14      870.36     14.48 o
  -5  10   2      307.07      301.72     12.19 o
  -4  10   2      612.89      615.17      9.87 o
  -3  10   2      474.10      483.33      9.91 o
  -2  10   2       74.96       78.53      6.89 o
  -1  10   2      175.13      220.57     10.44 o
   0  10   2     1683.12     1737.99     11.84 o
   1  10   2      897.45      922.43      8.20 o
   2  10   2      656.88      648.37     22.78 o
   3  10   2      153.86      151.82     11.28 o
   4  10   2        2.64        7.35      3.40 o
   5  10   2      468.42      432.72     20.54 o
   6  10   2       12.34       26.96      6.46 o
   7  10   2       15.76       15.08      9.57 o
   8  10   2       53.05       58.86     12.40 o
   9  10   2        1.12       58.66     13.16 o
  10  10   2      594.49      519.98     17.48 o
  11  10   2       90.76       94.61     15.04 o
  12  10   2       86.01       80.45     13.70 o
  13  10   2       10.68       54.95     19.05 o
  14  10   2       11.05        7.68     27.08 o
 -13  11   2        0.70       19.73     16.74 o
 -12  11   2      504.48      487.31     18.66 o
 -11  11   2       23.65       39.97     15.36 o
 -10  11   2      210.15      200.92     13.38 o
  -9  11   2     1941.52     1853.06     19.71 o
  -8  11   2     1627.55     1552.30     20.08 o
  -7  11   2       76.58       84.54     10.39 o
  -6  11   2      175.55      174.91     14.88 o
  -5  11   2     1962.23     1943.10     17.31 o
  -4  11   2       55.46       59.86      6.63 o
  -3  11   2     4568.41     4612.92     18.22 o
  -2  11   2     8910.43     9065.16     57.61 o
  -1  11   2      191.33      192.94      8.14 o
   0  11   2      149.40      120.08      5.96 o
   1  11   2     3868.86     4026.31     33.58 o
   2  11   2     1395.90     1389.00     39.20 o
   3  11   2     1332.16     1319.35     11.24 o
   4  11   2      397.80      341.17     16.97 o
   5  11   2     1057.67     1037.02     28.09 o
   6  11   2       39.75       30.02      9.08 o
   7  11   2      124.40      124.41     27.52 o
   8  11   2     1457.19     1493.87     17.62 o
   9  11   2     3331.46     3243.82     35.55 o
  10  11   2        0.25       26.57     15.13 o
  11  11   2      181.77      174.90     20.89 o
  12  11   2       12.17       27.75     13.65 o
  13  11   2      858.77      828.76     38.80 o
 -13  12   2      837.94      836.81     22.46 o
 -12  12   2        3.07       16.40     14.22 o
 -11  12   2      225.12      259.75     17.13 o
 -10  12   2      452.51      454.52     14.12 o
  -9  12   2     1526.92     1492.48     18.43 o
  -8  12   2     1039.74      969.83     15.68 o
  -7  12   2       48.65       73.50     10.79 o
  -6  12   2        5.55       20.36     10.63 o
  -5  12   2      183.46      179.14     10.33 o
  -4  12   2      211.36      264.10      7.32 o
  -3  12   2       30.89       40.07      5.69 o
  -2  12   2       24.00       20.33      4.99 o
  -1  12   2      338.78      321.77      8.74 o
   0  12   2      118.00       96.41      5.74 o
   1  12   2      568.97      606.52     16.19 o
   2  12   2     2339.42     2318.28     26.59 o
   3  12   2       14.36        5.05      5.14 o
   4  12   2        0.61        1.83      3.91 o
   5  12   2       99.55       98.05     10.44 o
   6  12   2       69.68       63.16     14.78 o
   7  12   2      167.32      161.15     11.95 o
   8  12   2      570.78      586.09     14.55 o
   9  12   2        0.13       20.56     12.68 o
  10  12   2      148.17      168.48     15.17 o
  11  12   2       38.72       59.40     13.16 o
  12  12   2      118.84      133.58     14.88 o
  13  12   2       56.85       64.37     24.65 o
 -13  13   2       79.50      138.43     20.09 o
 -12  13   2        0.15       13.91     15.81 o
 -11  13   2        4.42       13.19     13.07 o
 -10  13   2       87.52      104.47     12.04 o
  -9  13   2        2.75       26.86     13.41 o
  -8  13   2      496.58      509.65     13.93 o
  -7  13   2      234.39      269.00     16.99 o
  -6  13   2      598.40      628.77     15.27 o
  -5  13   2      233.20      226.67     11.39 o
  -4  13   2       22.44       33.18      6.68 o
  -3  13   2     2059.95     2084.77     13.88 o
  -2  13   2        0.45        9.89      4.91 o
  -1  13   2       78.67       76.23      4.13 o
   0  13   2     1574.33     1534.67     24.40 o
   1  13   2      814.90      774.57     10.35 o
   2  13   2      585.28      557.38     10.11 o
   3  13   2      731.47      767.20      8.40 o
   4  13   2      467.28      354.08     37.82 o
   5  13   2      140.63      135.24      9.19 o
   6  13   2        0.28       11.82      8.74 o
   7  13   2       67.14      102.05     18.01 o
   8  13   2       70.86       88.84     15.44 o
   9  13   2     1005.64      978.12     17.26 o
  10  13   2      157.88      162.07     26.68 o
  11  13   2       15.86       29.78     12.99 o
  12  13   2       19.86       35.51     14.19 o
  13  13   2       21.67       21.99     18.09 o
 -13  14   2        0.62       20.74     13.67 o
 -12  14   2       36.52       45.81     16.40 o
 -11  14   2       32.02       48.04     14.59 o
 -10  14   2       10.48       23.72     12.34 o
  -9  14   2      384.79      382.21     16.06 o
  -8  14   2      851.26      816.60     30.13 o
  -7  14   2        7.31       39.33     15.01 o
  -6  14   2       99.34      109.89     13.00 o
  -5  14   2       31.98       40.03      9.43 o
  -4  14   2       25.10       39.20      6.50 o
  -3  14   2      171.43      167.59      6.47 o
  -2  14   2      376.50      387.30      4.84 o
  -1  14   2      874.04      924.66      9.44 o
   0  14   2      349.33      364.15      6.65 o
   1  14   2       82.59       95.19     12.48 o
   2  14   2      763.44      723.01     35.88 o
   3  14   2     1123.42     1016.09    100.65 o
   4  14   2      189.53      174.00     14.24 o
   5  14   2       26.43       25.81     12.57 o
   6  14   2       50.48       66.20     11.13 o
   7  14   2      576.48      568.84     24.92 o
   8  14   2       51.41       48.34     14.91 o
   9  14   2      156.32      155.07     14.10 o
  10  14   2       59.87       73.95     21.23 o
  11  14   2       36.23       42.90     15.50 o
  12  14   2        4.25        5.06     17.80 o
  13  14   2        3.17       -0.43     33.02 o
 -13  15   2        0.17       34.97     18.98 o
 -12  15   2      142.78      144.50     15.48 o
 -11  15   2       57.53       79.52     17.80 o
 -10  15   2        0.21       26.34     12.00 o
  -9  15   2       44.42       44.34     13.18 o
  -8  15   2      905.54      901.90     16.12 o
  -7  15   2      290.53      295.33     21.36 o
  -6  15   2      883.67      879.49     14.89 o
  -5  15   2      417.09      446.18     14.47 o
  -4  15   2      802.37      827.84      9.42 o
  -3  15   2       35.69       41.90      5.97 o
  -2  15   2     1298.75     1315.47     16.86 o
  -1  15   2      625.64      663.66      8.02 o
   0  15   2      386.69      406.59     10.85 o
   1  15   2      160.44      164.02     11.75 o
   2  15   2       89.78       75.38     12.12 o
   3  15   2      132.81      113.32      7.81 o
   4  15   2      634.64      673.33     17.51 o
   5  15   2     1556.07     1540.19     21.76 o
   6  15   2      146.79      142.61     12.42 o
   7  15   2      142.40      151.98     14.39 o
   8  15   2        8.31        5.01     15.40 o
   9  15   2       32.10       33.92     13.72 o
  10  15   2      231.04      194.80     14.75 o
  11  15   2        6.79       26.40     18.16 o
  12  15   2        0.44        5.87     21.61 o
  13  15   2       45.78       14.74     21.59 o
 -12  16   2       88.04      102.10     15.56 o
 -11  16   2      179.09      199.30     15.82 o
 -10  16   2       10.59       33.11     13.98 o
  -9  16   2        0.41        8.75     11.99 o
  -8  16   2      116.50      126.99     12.36 o
  -7  16   2      209.81      238.06     13.45 o
  -6  16   2        8.79       27.08     10.01 o
  -5  16   2       14.18       26.48      9.07 o
  -4  16   2        9.59       13.76      6.67 o
  -3  16   2      357.84      315.43      7.36 o
  -2  16   2      174.91      172.58      7.56 o
  -1  16   2       61.70       53.93      5.97 o
   0  16   2     4305.02     4367.36     38.10 o
   1  16   2      238.49      250.53     12.32 o
   2  16   2      176.76      184.96      7.60 o
   3  16   2      214.38      195.00     13.43 o
   4  16   2      320.20      315.15     11.42 o
   5  16   2      361.97      354.43     10.33 o
   6  16   2        2.71       17.65      9.87 o
   7  16   2       11.37       30.72     13.22 o
   8  16   2       14.43       16.15     11.05 o
   9  16   2       38.52       35.41     17.35 o
  10  16   2       52.39       44.54     15.00 o
  11  16   2      103.97       93.08     19.18 o
  12  16   2        0.40        8.68     30.16 o
 -12  17   2      215.94      225.31     18.89 o
 -11  17   2      207.31      220.67     16.76 o
 -10  17   2       33.22       45.09     12.41 o
  -9  17   2       55.86       58.50     12.63 o
  -8  17   2      390.44      394.33     12.64 o
  -7  17   2       49.57       40.07     10.62 o
  -6  17   2      223.69      231.12     10.83 o
  -5  17   2      329.82      325.22     14.07 o
  -4  17   2      489.03      480.26      8.87 o
  -3  17   2       53.58       58.70      6.37 o
  -2  17   2      741.69      717.19     16.16 o
  -1  17   2      972.24      953.71      9.19 o
   0  17   2     1611.21     1576.97     12.51 o
   1  17   2       92.40       69.82     12.48 o
   2  17   2      217.75      204.20      9.01 o
   3  17   2       10.41       12.21      4.90 o
   4  17   2        5.59        7.59      7.57 o
   5  17   2      708.63      718.63     12.30 o
   6  17   2      635.16      602.51     12.70 o
   7  17   2        0.20       10.02      9.95 o
   8  17   2      209.63      232.86     12.67 o
   9  17   2        0.00        7.79     12.29 o
  10  17   2       32.12       42.51     17.89 o
  11  17   2       30.29       55.97     19.36 o
  12  17   2       15.09       11.78     36.22 o
 -12  18   2        0.19       28.55     16.27 o
 -11  18   2       32.77       60.42     15.06 o
 -10  18   2       54.18       74.17     12.55 o
  -9  18   2        3.25       29.41     13.98 o
  -8  18   2        0.25       24.24     12.29 o
  -7  18   2      347.20      336.38     11.97 o
  -6  18   2     1228.21     1174.04     14.82 o
  -5  18   2      930.56      950.84     14.21 o
  -4  18   2      621.26      608.65      9.42 o
  -3  18   2        3.29        7.88      6.85 o
  -2  18   2      557.57      584.36      8.78 o
  -1  18   2      593.75      615.54      8.29 o
   0  18   2     2443.61     2309.73     22.91 o
   1  18   2       25.71       32.18      8.44 o
   2  18   2      181.54      166.07     13.80 o
   3  18   2        1.07        7.23      7.41 o
   4  18   2        8.90        6.05     12.46 o
   5  18   2      242.71      256.80     14.96 o
   6  18   2       78.41       75.57     13.61 o
   7  18   2       43.93       48.49     14.49 o
   8  18   2       75.40      102.47     19.10 o
   9  18   2       74.86       73.17     16.85 o
  10  18   2       24.76       27.27     15.65 o
  11  18   2       62.00       56.18     18.27 o
  12  18   2        5.28        8.49     32.81 o
 -11  19   2       75.59       96.60     21.04 o
 -10  19   2       16.08       19.56     13.86 o
  -9  19   2        3.23       32.73     17.66 o
  -8  19   2       95.39      105.80     11.32 o
  -7  19   2      471.56      468.56     12.44 o
  -6  19   2      146.01      152.97     13.94 o
  -5  19   2       36.19       46.75      9.88 o
  -4  19   2      367.81      359.89     10.72 o
  -3  19   2      145.47      146.76      9.15 o
  -2  19   2      941.06      912.56      9.70 o
  -1  19   2      795.56      818.69     16.56 o
   0  19   2      735.05      750.88     15.34 o
   1  19   2      744.20      706.77     13.31 o
   2  19   2       52.05       56.29     11.78 o
   3  19   2       30.76       39.63     14.22 o
   4  19   2       85.18       61.06     13.73 o
   5  19   2      119.76      138.62     13.94 o
   6  19   2      140.05      145.14     16.72 o
   7  19   2       12.46       24.86     13.38 o
   8  19   2       25.97       25.75     14.40 o
   9  19   2        0.74        8.85     14.60 o
  10  19   2       29.56       53.60     15.93 o
  11  19   2      108.53      126.92     17.51 o
 -11  20   2       86.73      124.71     20.70 o
 -10  20   2       27.63       37.18     14.13 o
  -9  20   2        5.00       28.80     18.10 o
  -8  20   2       18.23       33.76     12.65 o
  -7  20   2        0.00        9.86     11.48 o
  -6  20   2       24.44       31.48     11.99 o
  -5  20   2       36.63       37.89     10.46 o
  -4  20   2      119.50      105.50      9.25 o
  -3  20   2      239.67      262.29      9.67 o
  -2  20   2        0.95       12.53      8.11 o
  -1  20   2       27.43       35.31      7.97 o
   0  20   2       22.63       18.15      9.28 o
   1  20   2      125.01      142.94      9.71 o
   2  20   2        7.30       13.26     12.33 o
   3  20   2      281.92      262.56     15.09 o
   4  20   2      120.90      132.95     13.85 o
   5  20   2      728.06      682.36     18.48 o
   6  20   2       60.89       51.91     14.08 o
   7  20   2        2.49       12.88     14.24 o
   8  20   2       85.21       68.17     16.18 o
   9  20   2      134.28      154.31     15.52 o
  10  20   2      116.28      120.41     18.18 o
  11  20   2       35.56       48.58     16.25 o
 -10  21   2       86.35      115.62     14.64 o
  -9  21   2        1.20       19.59     14.23 o
  -8  21   2      142.05      161.79     13.82 o
  -7  21   2       55.01       50.15     12.87 o
  -6  21   2        3.13        1.91     11.78 o
  -5  21   2      203.90      215.65     10.45 o
  -4  21   2       70.60       50.91      9.29 o
  -3  21   2      130.88      131.04      9.12 o
  -2  21   2       57.35       62.63      8.45 o
  -1  21   2      288.28      289.72     11.44 o
   0  21   2       64.34       67.90     13.40 o
   1  21   2      972.23      922.59     18.83 o
   2  21   2      177.36      163.18     14.31 o
   3  21   2      117.91       99.74     20.63 o
   4  21   2      340.22      318.95     16.06 o
   5  21   2      982.19      909.63     44.20 o
   6  21   2       15.02       36.21     14.16 o
   7  21   2      140.64      120.65     16.46 o
   8  21   2       47.54       64.89     15.22 o
   9  21   2       81.18      101.10     15.76 o
  10  21   2        0.66        4.59     15.80 o
 -10  22   2       48.75       48.83     18.79 o
  -9  22   2       50.50       63.37     13.84 o
  -8  22   2        3.19       13.50     13.20 o
  -7  22   2       26.46       21.98     13.07 o
  -6  22   2      161.34      172.11     14.78 o
  -5  22   2        0.57       17.14     10.30 o
  -4  22   2        1.86       13.99      9.11 o
  -3  22   2       40.15       40.18      8.66 o
  -2  22   2      107.49      105.63      9.32 o
  -1  22   2      779.12      690.53     15.49 o
   0  22   2      450.21      430.39     17.21 o
   1  22   2      297.94      298.53     16.11 o
   2  22   2        0.31        4.57     12.18 o
   3  22   2       32.42       35.73     15.12 o
   4  22   2      653.89      609.54     24.55 o
   5  22   2       54.45       49.42     15.39 o
   6  22   2        0.02        0.51     14.88 o
   7  22   2       66.16       74.53     14.77 o
   8  22   2        6.59       17.12     15.15 o
   9  22   2        1.18       22.64     16.91 o
  10  22   2        4.30       27.21     18.19 o
  -9  23   2        4.57       17.11     21.17 o
  -8  23   2        2.65       12.66     19.38 o
  -7  23   2       56.32       53.97     20.18 o
  -6  23   2       75.54       77.96     22.71 o
  -5  23   2       10.20       29.90      9.98 o
  -4  23   2        0.02       12.95     11.39 o
  -3  23   2       45.74       38.13      8.95 o
  -2  23   2       18.59       15.57      8.92 o
  -1  23   2        2.50        9.32      8.29 o
   0  23   2      412.52      419.81     16.48 o
   1  23   2        0.02       17.58     14.46 o
   2  23   2        0.50       13.31     14.99 o
   3  23   2        4.44        2.83     17.60 o
   4  23   2        0.06       -0.79     15.33 o
   5  23   2      332.40      335.03     25.02 o
   6  23   2      202.68      172.88     15.88 o
   7  23   2       83.06       60.35     15.75 o
   8  23   2        1.62        5.66     16.61 o
   9  23   2       18.24       22.35     15.87 o
  -9  24   2       29.92       50.09     26.66 o
  -8  24   2       24.11       36.29     18.29 o
  -7  24   2        5.14        9.56     17.54 o
  -6  24   2      107.00       87.30     17.91 o
  -5  24   2       47.83       57.59     12.26 o
  -4  24   2        6.72       17.43     12.13 o
  -3  24   2        6.03        7.93     10.99 o
  -2  24   2      508.70      472.15     13.27 o
  -1  24   2      179.55      178.82     14.38 o
   0  24   2      489.15      459.36     17.52 o
   1  24   2        0.82       23.59     12.35 o
   2  24   2       23.45       40.21     14.58 o
   3  24   2       87.79       86.69     14.49 o
   4  24   2        0.19        0.42     19.56 o
   5  24   2        0.00        1.67     14.34 o
   6  24   2       17.49       25.10     15.04 o
   7  24   2       15.68       10.08     14.93 o
   8  24   2        7.01       19.06     15.63 o
   9  24   2      144.11      154.39     19.42 o
  -8  25   2        4.05        0.75     30.82 o
  -7  25   2      173.73      191.35     19.46 o
  -6  25   2       25.84       46.09     16.11 o
  -5  25   2        3.58       15.47     15.41 o
  -4  25   2      101.41      119.94     19.12 o
  -3  25   2      248.58      232.70     11.90 o
  -2  25   2        8.45       20.33     13.23 o
  -1  25   2        1.18       14.64     13.46 o
   0  25   2       13.17       33.92     14.05 o
   1  25   2       39.43       42.17     12.02 o
   2  25   2       24.95       35.21     13.29 o
   3  25   2        4.49       14.09     15.18 o
   4  25   2       77.23       53.97     15.44 o
   5  25   2      111.96      108.63     15.71 o
   6  25   2        7.86        7.52     15.20 o
   7  25   2       43.64       33.60     16.01 o
   8  25   2        1.92       11.87     16.83 o
  -7  26   2       63.69       78.87     19.64 o
  -6  26   2        2.68       -0.79     15.71 o
  -5  26   2       27.27       25.35     15.75 o
  -4  26   2       13.03        6.40     14.57 o
  -3  26   2       19.88       19.34     13.88 o
  -2  26   2        0.04        7.43     13.92 o
  -1  26   2       11.74       24.46     14.14 o
   0  26   2      123.41      125.73     15.97 o
   1  26   2        1.86       25.46     12.90 o
   2  26   2       43.54       54.18     12.70 o
   3  26   2       37.55       43.78     15.97 o
   4  26   2        0.72       -2.86     24.22 o
   5  26   2       62.07       52.73     15.95 o
   6  26   2       17.41       16.54     15.57 o
   7  26   2        8.20       21.56     17.00 o
  -7  27   2       24.39       32.75     17.57 o
  -6  27   2       62.79       62.50     17.01 o
  -5  27   2        7.37       20.28     25.62 o
  -4  27   2       16.84       18.20     19.38 o
  -3  27   2      228.14      199.30     18.17 o
  -2  27   2      168.46      167.23     15.49 o
  -1  27   2        0.25        3.72     13.38 o
   0  27   2       15.35       21.96     13.89 o
   1  27   2        7.12       19.30     13.62 o
   2  27   2       13.08       31.04     12.78 o
   3  27   2       27.90       43.81     14.93 o
   4  27   2       11.41        8.33     17.01 o
   5  27   2      182.76      183.22     24.19 o
   6  27   2        6.18        6.50     16.04 o
   7  27   2        0.15        8.80     21.80 o
  -6  28   2       70.13       37.15     21.49 o
  -5  28   2        0.00        6.43     25.92 o
  -4  28   2      176.17      140.21     30.08 o
  -3  28   2       61.48       61.21     17.56 o
  -2  28   2        4.46        7.25     20.74 o
  -1  28   2        4.93       10.41     15.41 o
   0  28   2       99.67      121.16     14.14 o
   1  28   2        2.09       13.85     13.28 o
   2  28   2      113.51      121.33     14.44 o
   3  28   2       63.02       73.85     18.25 o
   4  28   2        0.55       18.29     15.13 o
   5  28   2        3.30       25.35     22.32 o
   6  28   2       99.07       93.65     20.79 o
  -4  29   2       13.01       23.90     22.14 o
  -3  29   2       57.99       32.10     16.99 o
  -2  29   2      200.10      176.65     33.31 o
  -1  29   2       36.20       19.25     18.51 o
   0  29   2       51.35       91.88     14.81 o
   1  29   2       54.46       77.78     13.25 o
   2  29   2        8.29       34.91     12.69 o
   3  29   2        0.37       17.17     12.77 o
   4  29   2        5.23       45.21     17.30 o
  -3  30   2        6.04       27.76     26.99 o
  -2  30   2       12.58       12.88     18.51 o
  -1  30   2        8.46       42.19     29.87 o
   0  30   2        3.17       18.19     17.10 o
   1  30   2        0.85       12.40     12.50 o
   2  30   2      190.34      201.25     15.13 o
   3  30   2       12.71       22.97     13.14 o
 -14   1   3       78.50       53.83     23.11 o
 -13   1   3       20.57       19.52     18.46 o
 -12   1   3      273.29      244.63     17.96 o
 -11   1   3      169.53      139.57     13.94 o
 -10   1   3      256.47      268.64     14.14 o
  -9   1   3      167.71      157.80     15.51 o
  -8   1   3       23.27        9.47     10.39 o
  -7   1   3       88.13       74.24     10.38 o
  -6   1   3      355.38      343.19     15.97 o
  -5   1   3      420.51      436.12     28.89 o
  -4   1   3      752.22      721.01      7.13 o
  -3   1   3       76.14       64.15      4.70 o
  -2   1   3      235.21      220.77      6.64 o
  -1   1   3      144.62      126.12      4.33 o
   0   1   3     8875.24     8667.99     56.95 o
   1   1   3    15316.66    15640.52    144.74 o
   2   1   3      331.00      355.21     15.39 o
   3   1   3        6.62        3.27      2.92 o
   4   1   3     2363.23     2558.34     31.96 o
   5   1   3      917.57      863.41     13.16 o
   6   1   3      611.74      575.47     12.48 o
   7   1   3        0.07        2.39     14.09 o
   8   1   3        0.26        2.70     15.91 o
   9   1   3      155.92      140.29     12.52 o
  10   1   3     2339.22     2319.93     34.20 o
  11   1   3      465.62      461.84     16.37 o
  12   1   3       84.41       70.67     13.22 o
  13   1   3        1.26       21.12     13.27 o
  14   1   3       51.64       39.42     25.60 o
 -14   2   3        7.09       18.77     22.54 o
 -13   2   3       97.72       78.76     15.68 o
 -12   2   3       78.23      120.82     17.31 o
 -11   2   3       39.89       34.88     16.55 o
 -10   2   3     1623.35     1512.37     23.39 o
  -9   2   3      904.44      881.47     17.51 o
  -8   2   3      656.68      670.10     18.40 o
  -7   2   3     3026.42     3089.60     23.23 o
  -6   2   3     1267.55     1286.67     19.95 o
  -5   2   3      140.00      104.73      5.73 o
  -4   2   3     1606.01     1634.86     10.01 o
  -3   2   3        0.06        2.36      3.91 o
  -2   2   3      165.51      149.86      5.57 o
  -1   2   3    27456.47    27722.09    207.12 o
   0   2   3       13.33       14.84      2.99 o
   1   2   3     9804.52     9260.07    129.04 o
   2   2   3      813.83      869.93     18.14 o
   3   2   3      773.12      718.78     29.51 o
   4   2   3     2201.49     2217.86     31.49 o
   5   2   3        4.32        5.26      4.15 o
   6   2   3      187.98      150.84      7.69 o
   7   2   3     2760.74     2813.44     55.78 o
   8   2   3     3406.91     3601.18     60.28 o
   9   2   3        2.14       15.23     10.22 o
  10   2   3       43.10       41.79     12.88 o
  11   2   3        0.79        0.79     12.71 o
  12   2   3       65.35       82.43     14.12 o
  13   2   3       21.76       34.22     13.94 o
  14   2   3       71.64       85.95     22.24 o
 -14   3   3       26.71       44.66     22.93 o
 -13   3   3       97.76      118.45     22.48 o
 -12   3   3       60.17       61.47     16.06 o
 -11   3   3      629.19      572.84     19.60 o
 -10   3   3     1597.89     1488.98     37.77 o
  -9   3   3        1.79       -1.48     16.33 o
  -8   3   3     2216.10     2065.35     49.20 o
  -7   3   3      120.62      116.87      6.18 o
  -6   3   3     1461.31     1381.11     22.45 o
  -5   3   3      348.06      341.83      8.25 o
  -4   3   3     1981.42     2123.75     12.88 o
  -3   3   3        4.40        1.26      5.11 o
  -2   3   3     1551.68     1533.89     17.08 o
  -1   3   3     1970.71     1731.03     26.14 o
   0   3   3     3341.62     3273.48     21.04 o
   1   3   3      280.72      371.76      6.69 o
   2   3   3     9271.95     9393.08    109.09 o
   3   3   3       32.38       26.02      3.72 o
   4   3   3     7133.84     7570.60     30.92 o
   5   3   3      282.04      363.75     14.06 o
   6   3   3      152.26      129.99     11.67 o
   7   3   3       25.35       24.65      8.00 o
   8   3   3        0.03        4.07      9.38 o
   9   3   3     1390.25     1448.47     36.52 o
  10   3   3     1889.20     1711.68     16.69 o
  11   3   3      360.87      373.68     14.98 o
  12   3   3       53.39       97.37     13.72 o
  13   3   3      269.39      222.90     18.19 o
  14   3   3        8.90       19.63     25.51 o
 -14   4   3       29.30       42.70     18.02 o
 -13   4   3      144.17      118.72     15.40 o
 -12   4   3       58.11       79.57     17.19 o
 -11   4   3      809.11      765.73     20.21 o
 -10   4   3     1009.10      963.34     20.63 o
  -9   4   3      150.33      153.60     14.62 o
  -8   4   3     1822.78     1688.41     14.89 o
  -7   4   3      612.38      612.69     25.12 o
  -6   4   3      120.05      120.01      7.10 o
  -5   4   3      131.14      134.33      8.05 o
  -4   4   3     6092.79     6097.51     31.51 o
  -3   4   3      747.87      698.93     26.99 o
  -2   4   3     1929.06     2060.63     15.39 o
  -1   4   3     2539.33     2672.49     14.52 o
   0   4   3      169.59      173.04      3.74 o
   1   4   3    16896.93    16742.94     85.25 o
   2   4   3     1780.94     1928.06     27.02 o
   3   4   3      735.85      744.09      5.91 o
   4   4   3      385.03      393.70     12.55 o
   5   4   3      220.92      248.67      7.88 o
   6   4   3      203.57      173.09     16.86 o
   7   4   3      538.24      554.06     22.35 o
   8   4   3      872.09      900.35     19.01 o
   9   4   3      187.78      195.02     11.41 o
  10   4   3        0.81        7.63     10.16 o
  11   4   3     1309.03     1360.28     29.36 o
  12   4   3        3.75       14.33     13.45 o
  13   4   3      100.47      107.45     14.72 o
  14   4   3       12.87       35.64     31.68 o
 -14   5   3       60.27       69.51     19.55 o
 -13   5   3        2.89       21.10     17.27 o
 -12   5   3       14.64       29.95     14.90 o
 -11   5   3       26.73       32.75     13.59 o
 -10   5   3       86.67       87.53     22.51 o
  -9   5   3      121.04      101.79      9.49 o
  -8   5   3        0.37       10.47      8.38 o
  -7   5   3     1356.07     1304.47     26.27 o
  -6   5   3        5.16        7.15      7.61 o
  -5   5   3       16.67       14.23      8.99 o
  -4   5   3      498.52      510.36      6.62 o
  -3   5   3      216.87      215.98     10.24 o
  -2   5   3     3053.33     3230.44     26.86 o
  -1   5   3     2845.02     2851.92     12.49 o
   0   5   3      350.06      353.58      4.36 o
   1   5   3       82.59       88.26      3.95 o
   2   5   3     1159.00     1199.32     16.87 o
   3   5   3      201.10      211.79      7.65 o
   4   5   3       29.76       30.96      5.09 o
   5   5   3      450.62      434.79     11.12 o
   6   5   3      228.55      225.62     14.41 o
   7   5   3      326.48      328.93     18.77 o
   8   5   3      262.22      275.99     18.70 o
   9   5   3      337.72      344.75     11.93 o
  10   5   3        1.16       16.75     10.97 o
  11   5   3        6.72       22.03     12.44 o
  12   5   3        8.87       16.52     21.60 o
  13   5   3       25.87       19.65     15.03 o
  14   5   3        0.36       22.93     26.76 o
 -14   6   3        1.53       23.90     16.48 o
 -13   6   3       83.10       79.19     16.92 o
 -12   6   3        5.09       18.78     15.20 o
 -11   6   3       78.33       88.84     18.50 o
 -10   6   3      129.16      151.84     14.82 o
  -9   6   3       73.13       81.96     10.16 o
  -8   6   3      731.08      722.90     12.01 o
  -7   6   3      205.08      221.79      9.73 o
  -6   6   3       61.91       64.17      7.96 o
  -5   6   3     1212.00     1193.88     10.00 o
  -4   6   3      875.30      924.77     11.19 o
  -3   6   3      171.95      188.49      6.41 o
  -2   6   3        1.07        0.90      4.23 o
  -1   6   3      157.01      155.35      4.74 o
   0   6   3       56.68       61.70      3.87 o
   1   6   3      510.75      495.36      7.35 o
   2   6   3       33.24       53.07     12.67 o
   3   6   3      335.00      315.64     18.06 o
   4   6   3       48.85       57.21      5.40 o
   5   6   3      101.39      102.65      7.94 o
   6   6   3       93.15       96.38     11.03 o
   7   6   3        9.07       18.65      8.68 o
   8   6   3      344.51      331.60     19.05 o
   9   6   3      201.88      230.23     13.17 o
  10   6   3       89.20       64.84     14.59 o
  11   6   3       84.33       65.64     10.22 o
  12   6   3        2.57       23.23     21.69 o
  13   6   3       44.54       38.26     17.87 o
  14   6   3       48.58       65.38     45.50 o
 -14   7   3        0.41       31.46     28.13 o
 -13   7   3        7.78       48.14     21.21 o
 -12   7   3       12.66       33.67     19.68 o
 -11   7   3      105.74      110.98     16.12 o
 -10   7   3       69.99       90.13     14.79 o
  -9   7   3        1.66       15.64     11.56 o
  -8   7   3      147.47      144.41      9.97 o
  -7   7   3        0.05        9.05      9.10 o
  -6   7   3       81.30       77.01      4.31 o
  -5   7   3       47.21       50.26      4.91 o
  -4   7   3     1670.68     1759.50     15.35 o
  -3   7   3      799.26      793.75     10.57 o
  -2   7   3     2666.58     2711.75     28.98 o
  -1   7   3      252.73      230.99      4.84 o
   0   7   3       45.81       42.39      3.39 o
   1   7   3      425.72      483.19      7.67 o
   2   7   3      818.53      768.56     15.97 o
   3   7   3       22.28       20.14      7.70 o
   4   7   3     1054.21     1063.51     55.32 o
   5   7   3       39.57       53.24     11.52 o
   6   7   3      455.35      448.90     24.40 o
   7   7   3      766.97      668.22     36.04 o
   8   7   3      179.64      162.56     24.59 o
   9   7   3        0.15        8.02     12.31 o
  10   7   3      330.17      321.46     22.57 o
  11   7   3       67.65       53.30     12.07 o
  12   7   3      232.68      234.63     16.81 o
  13   7   3      182.17      156.23     32.57 o
  14   7   3      136.22      194.81     36.67 o
 -14   8   3        6.00       20.61     15.85 o
 -13   8   3      291.22      296.25     18.73 o
 -12   8   3      168.69      179.28     16.47 o
 -11   8   3       74.05       80.40     14.69 o
 -10   8   3        1.21       23.35     14.74 o
  -9   8   3       23.45       36.74     10.16 o
  -8   8   3     2019.54     1947.80     19.63 o
  -7   8   3      537.78      540.84     11.61 o
  -6   8   3       20.95       24.76      5.55 o
  -5   8   3      613.15      631.17      9.66 o
  -4   8   3     2221.31     2151.94     15.04 o
  -3   8   3        8.52       30.31      6.22 o
  -2   8   3     7206.12     7256.55     72.70 o
  -1   8   3      111.50      137.05      4.29 o
   0   8   3      345.39      364.67      4.94 o
   1   8   3       32.80       30.85      5.52 o
   2   8   3     2706.38     2803.59     48.95 o
   3   8   3       77.45       58.87      8.00 o
   4   8   3     4206.08     4368.02     22.15 o
   5   8   3     1143.54     1213.23     14.38 o
   6   8   3      375.37      366.90      9.07 o
   7   8   3       99.57       98.90     11.18 o
   8   8   3     1172.84     1239.47     20.45 o
   9   8   3      284.51      272.44     17.12 o
  10   8   3      343.39      367.71     21.11 o
  11   8   3       76.27       65.51     15.46 o
  12   8   3       88.00      110.68     24.42 o
  13   8   3       51.64       66.11     19.19 o
  14   8   3       11.37       32.13     22.24 o
 -14   9   3      303.64      385.34     19.93 o
 -13   9   3       15.15       29.61     14.68 o
 -12   9   3      156.33      140.48     16.00 o
 -11   9   3        1.83       10.67     15.57 o
 -10   9   3     1532.93     1478.03     36.53 o
  -9   9   3      212.96      237.45     19.33 o
  -8   9   3      439.01      406.82     12.24 o
  -7   9   3        2.36        4.72      9.26 o
  -6   9   3       28.71       34.98      6.60 o
  -5   9   3     1185.53     1121.44     20.97 o
  -4   9   3      688.01      715.68      9.12 o
  -3   9   3     2322.45     2446.74     28.42 o
  -2   9   3     1156.76     1159.05     19.48 o
  -1   9   3        4.09       13.36      4.13 o
   0   9   3        1.09        0.86      3.42 o
   1   9   3     1199.11     1203.53      9.82 o
   2   9   3     8064.21     7983.54     68.04 o
   3   9   3     2265.25     2436.08     20.75 o
   4   9   3      273.41      260.48     10.02 o
   5   9   3      259.12      185.75     27.98 o
   6   9   3      527.65      503.49     13.92 o
   7   9   3     1195.29     1243.43     14.88 o
   8   9   3     2005.29     1948.82     25.10 o
   9   9   3       20.03       19.10     10.32 o
  10   9   3      957.90      877.62     29.03 o
  11   9   3      243.33      246.26     27.84 o
  12   9   3       24.53       36.87     25.36 o
  13   9   3      175.43      175.64     26.19 o
 -13  10   3        3.22       10.09     16.73 o
 -12  10   3       28.12       38.98     15.55 o
 -11  10   3        4.28       17.53     13.36 o
 -10  10   3        1.89       17.94     14.22 o
  -9  10   3      265.26      276.48     12.32 o
  -8  10   3     1545.04     1487.96     23.56 o
  -7  10   3      374.11      352.93     11.56 o
  -6  10   3       28.57       36.48      9.17 o
  -5  10   3      916.41      888.08     15.01 o
  -4  10   3      357.39      406.85      7.62 o
  -3  10   3      405.48      474.05      7.35 o
  -2  10   3      406.07      364.92      6.56 o
  -1  10   3      377.69      389.47      7.22 o
   0  10   3       88.02       91.22      5.94 o
   1  10   3        4.37        4.87      4.25 o
   2  10   3        7.63       10.64      5.29 o
   3  10   3      311.70      293.90      8.86 o
   4  10   3      250.68      217.71     13.73 o
   5  10   3        0.32        9.56      9.19 o
   6  10   3       24.81       25.43      6.14 o
   7  10   3      796.27      732.09     25.38 o
   8  10   3      577.53      579.95     19.11 o
   9  10   3       52.44       47.91     15.56 o
  10  10   3      458.27      411.92     19.40 o
  11  10   3        0.01       17.41     24.50 o
  12  10   3        4.61       35.12     34.58 o
  13  10   3      185.30      218.01     19.95 o
 -13  11   3       67.31       76.93     16.59 o
 -12  11   3        0.58       11.30     14.69 o
 -11  11   3       41.22       30.39     15.23 o
 -10  11   3       11.55       14.79     14.67 o
  -9  11   3      508.77      465.50     13.28 o
  -8  11   3      282.34      297.56     12.25 o
  -7  11   3      286.85      273.84     11.34 o
  -6  11   3       67.34       75.12      9.63 o
  -5  11   3       67.36       76.51      7.36 o
  -4  11   3      167.04      193.84      7.02 o
  -3  11   3       29.86       29.38      5.79 o
  -2  11   3      370.40      381.23      9.58 o
  -1  11   3        0.42        0.23      7.09 o
   0  11   3      359.01      380.94     11.86 o
   1  11   3       77.30       66.55      5.76 o
   2  11   3     1565.23     1557.02     40.32 o
   3  11   3     1428.83     1518.40     17.92 o
   4  11   3      395.59      428.57     11.87 o
   5  11   3       88.47      105.75      8.72 o
   6  11   3      310.09      262.28     59.75 o
   7  11   3      326.32      307.50     23.60 o
   8  11   3     1130.44     1121.37     16.44 o
   9  11   3      636.85      640.84     21.77 o
  10  11   3      123.32      122.89     12.45 o
  11  11   3      114.83      119.44     19.63 o
  12  11   3      112.45      121.37     22.90 o
  13  11   3       59.29       71.47     18.58 o
 -13  12   3      218.90      233.27     20.73 o
 -12  12   3        0.38       13.77     15.77 o
 -11  12   3       32.90       28.76     15.12 o
 -10  12   3      197.86      202.35     14.39 o
  -9  12   3      253.81      227.61     12.92 o
  -8  12   3      569.51      582.40     14.34 o
  -7  12   3      556.74      538.70     12.91 o
  -6  12   3      435.55      431.52     11.81 o
  -5  12   3       53.50       60.54      7.43 o
  -4  12   3      360.11      368.15      9.79 o
  -3  12   3        2.52       11.32      5.82 o
  -2  12   3      288.06      285.77      5.82 o
  -1  12   3      657.94      656.80      7.38 o
   0  12   3      863.98      893.22     14.82 o
   1  12   3      774.36      769.62     20.61 o
   2  12   3      511.25      451.97     28.40 o
   3  12   3      143.07      165.28      6.61 o
   4  12   3      345.31      325.63      9.14 o
   5  12   3       63.89       76.46      8.62 o
   6  12   3       15.29       28.06      9.23 o
   7  12   3        0.09       26.82     12.87 o
   8  12   3       27.77       50.25     11.09 o
   9  12   3      109.74      114.92     13.19 o
  10  12   3       11.00       26.63     13.04 o
  11  12   3        0.16       25.72     18.20 o
  12  12   3       59.87       97.10     18.55 o
  13  12   3        0.15       13.10     21.38 o
 -13  13   3       77.30      105.75     17.12 o
 -12  13   3      117.64      109.24     16.17 o
 -11  13   3        0.33        3.08     14.75 o
 -10  13   3      782.57      715.91     19.15 o
  -9  13   3        7.48        8.45     11.70 o
  -8  13   3       48.23       51.25     11.68 o
  -7  13   3       13.50       20.48     10.84 o
  -6  13   3      570.31      538.53     12.46 o
  -5  13   3     1915.24     1866.34     14.10 o
  -4  13   3       12.28       13.06      6.72 o
  -3  13   3      884.27      879.03     10.47 o
  -2  13   3      136.41      150.09      4.63 o
  -1  13   3      141.06      136.69      5.81 o
   0  13   3      111.07      114.80      5.26 o
   1  13   3       87.39       97.70      5.28 o
   2  13   3      920.98      934.58     33.64 o
   3  13   3      240.61      278.03     10.41 o
   4  13   3      281.46      272.94      8.89 o
   5  13   3        4.30       18.41      8.57 o
   6  13   3       82.21       93.28      9.77 o
   7  13   3       47.22       61.46     10.58 o
   8  13   3      106.10      137.14     11.73 o
   9  13   3       17.52       33.79     11.18 o
  10  13   3     1060.09     1008.23     22.13 o
  11  13   3        2.28       34.85     19.90 o
  12  13   3        5.91       18.47     18.02 o
  13  13   3      185.08      194.46     29.89 o
 -13  14   3      112.40      116.58     18.08 o
 -12  14   3       13.24       16.58     16.64 o
 -11  14   3       15.49       35.87     15.83 o
 -10  14   3      175.01      203.51     16.09 o
  -9  14   3       11.21       12.09     11.43 o
  -8  14   3      219.49      212.17     12.19 o
  -7  14   3       94.25       97.09     11.26 o
  -6  14   3       20.90       23.68     10.07 o
  -5  14   3       13.22       18.66      9.09 o
  -4  14   3     1233.52     1229.53     11.10 o
  -3  14   3      505.78      552.27      7.53 o
  -2  14   3     1307.20     1345.43     11.08 o
  -1  14   3      567.00      516.26      8.16 o
   0  14   3        0.71        9.60      6.36 o
   1  14   3      708.02      664.00     12.65 o
   2  14   3     1310.11     1226.20     62.68 o
   3  14   3        6.82       18.68      5.00 o
   4  14   3      819.27      891.13     26.93 o
   5  14   3       49.35       53.37      9.12 o
   6  14   3       51.72       52.73      9.80 o
   7  14   3       52.62       68.25      9.95 o
   8  14   3      394.73      423.06     12.87 o
   9  14   3      291.61      327.67     13.47 o
  10  14   3       91.02       99.48     13.17 o
  11  14   3       97.71      134.86     18.93 o
  12  14   3       12.05       27.09     24.97 o
 -12  15   3        7.27       24.03     16.85 o
 -11  15   3       20.23       11.42     14.76 o
 -10  15   3      152.16      145.20     15.73 o
  -9  15   3        9.85       15.27     11.22 o
  -8  15   3      248.50      265.35     14.02 o
  -7  15   3      591.34      574.12     21.58 o
  -6  15   3        1.51        6.90      9.91 o
  -5  15   3      318.75      289.41      9.05 o
  -4  15   3       54.92       59.04      6.85 o
  -3  15   3       97.73      113.01      5.88 o
  -2  15   3      790.03      744.65     15.60 o
  -1  15   3      393.92      416.56      6.50 o
   0  15   3       83.42       91.76      6.18 o
   1  15   3       94.85       83.70      6.32 o
   2  15   3     1145.65     1128.34     18.04 o
   3  15   3       12.04       10.49      4.14 o
   4  15   3      578.59      557.22     13.59 o
   5  15   3        7.91        2.91      9.26 o
   6  15   3       51.51       60.37     10.10 o
   7  15   3      185.04      187.49     12.14 o
   8  15   3      413.71      414.92     17.52 o
   9  15   3       56.40       78.01     19.84 o
  10  15   3       27.60       45.49     12.53 o
  11  15   3       46.62       92.80     21.96 o
  12  15   3        1.04       53.09     24.58 o
 -12  16   3        4.53       18.41     14.56 o
 -11  16   3       57.29       34.85     15.21 o
 -10  16   3       55.60       67.60     12.92 o
  -9  16   3       56.44       45.67     11.83 o
  -8  16   3      354.61      315.64     13.40 o
  -7  16   3        1.48       19.05     10.10 o
  -6  16   3      512.78      511.76     16.18 o
  -5  16   3      194.99      188.17      8.28 o
  -4  16   3       51.48       46.48      7.01 o
  -3  16   3       77.85       84.31      9.54 o
  -2  16   3        0.55        3.07      7.79 o
  -1  16   3       81.69       75.96      5.11 o
   0  16   3       54.87       64.76      6.33 o
   1  16   3      439.49      457.14     13.05 o
   2  16   3       60.94       52.16      4.46 o
   3  16   3      401.69      368.80     12.16 o
   4  16   3       74.96       90.24      7.43 o
   5  16   3        5.07       31.33     13.74 o
   6  16   3       74.43       61.68     10.59 o
   7  16   3      268.09      247.07     12.85 o
   8  16   3      211.46      253.74     16.61 o
   9  16   3      199.37      189.49     17.11 o
  10  16   3        1.06       31.32     16.67 o
  11  16   3      287.07      389.56     29.01 o
  12  16   3       11.05       50.87     23.51 o
 -12  17   3        0.70        0.33     20.97 o
 -11  17   3        0.08       26.58     15.73 o
 -10  17   3      122.70      120.34     13.14 o
  -9  17   3       56.24       39.72     12.05 o
  -8  17   3       52.60       54.08     12.07 o
  -7  17   3      426.26      435.70     17.00 o
  -6  17   3       18.95       29.34      9.63 o
  -5  17   3       73.94       71.66      7.83 o
  -4  17   3       28.52       29.09      7.18 o
  -3  17   3      306.51      296.48     10.48 o
  -2  17   3      456.67      452.14     10.26 o
  -1  17   3       47.21       42.31      7.10 o
   0  17   3      467.60      455.10     15.42 o
   1  17   3       85.81       96.56      6.91 o
   2  17   3       72.40       78.09     13.87 o
   3  17   3        3.18        2.59     13.60 o
   4  17   3      136.21      131.56     17.26 o
   5  17   3       13.24       16.05     13.14 o
   6  17   3      102.81       95.12     13.30 o
   7  17   3      393.29      365.92     19.12 o
   8  17   3      155.90      136.56     16.35 o
   9  17   3       45.16       62.16     13.80 o
  10  17   3        1.37       24.32     15.79 o
  11  17   3       17.94       37.36     23.21 o
  12  17   3      218.38      235.51     47.42 o
 -11  18   3      108.46       94.59     18.44 o
 -10  18   3      354.31      362.60     29.45 o
  -9  18   3        6.04       24.25     14.70 o
  -8  18   3        9.45       30.43     12.70 o
  -7  18   3        5.69       25.37     14.77 o
  -6  18   3      296.42      299.73     13.77 o
  -5  18   3       13.19       23.21      9.42 o
  -4  18   3      317.85      311.94     10.64 o
  -3  18   3      374.67      362.39     10.49 o
  -2  18   3       33.36       27.75      7.96 o
  -1  18   3      123.32      106.70      7.40 o
   0  18   3      242.09      260.10      9.09 o
   1  18   3      294.91      299.59      8.37 o
   2  18   3      276.75      276.33     24.85 o
   3  18   3      230.26      231.78     13.05 o
   4  18   3      470.20      458.63     21.19 o
   5  18   3       29.35       18.68     16.92 o
   6  18   3      280.49      265.48     15.51 o
   7  18   3      284.68      284.21     16.33 o
   8  18   3       25.34       36.49     15.36 o
   9  18   3      149.24      145.35     15.92 o
  10  18   3       71.83       83.80     22.48 o
  11  18   3       39.47       46.07     20.44 o
 -11  19   3       30.68       19.69     18.05 o
 -10  19   3      104.67      127.01     20.67 o
  -9  19   3       51.45       78.55     14.08 o
  -8  19   3      139.95      158.29     14.23 o
  -7  19   3        7.81       15.17     12.67 o
  -6  19   3        3.34       11.69     13.14 o
  -5  19   3      606.52      613.59     13.44 o
  -4  19   3      100.20      104.97      9.64 o
  -3  19   3      719.10      673.35     10.50 o
  -2  19   3       59.81       68.36      9.10 o
  -1  19   3      196.56      196.59      7.95 o
   0  19   3        0.32        7.61      7.61 o
   1  19   3      201.51      203.93     13.48 o
   2  19   3      444.77      452.49     29.19 o
   3  19   3      231.49      250.54     17.87 o
   4  19   3       88.86       96.62     14.57 o
   5  19   3      256.29      272.59     15.65 o
   6  19   3     1278.74     1167.30     28.21 o
   7  19   3      307.66      329.92     16.61 o
   8  19   3        0.79       11.13     15.00 o
   9  19   3       74.78       80.48     15.46 o
  10  19   3       11.67       15.07     19.92 o
  11  19   3       34.06       37.13     21.15 o
 -10  20   3      617.11      676.60     38.65 o
  -9  20   3       94.03      108.78     14.82 o
  -8  20   3       36.56       38.34     14.01 o
  -7  20   3       72.70       93.74     13.78 o
  -6  20   3       58.17       68.68     12.56 o
  -5  20   3       22.06       16.55      9.66 o
  -4  20   3      341.94      336.12     10.91 o
  -3  20   3     1118.93     1079.94     15.24 o
  -2  20   3        2.66       12.09      8.47 o
  -1  20   3      908.18      890.48     17.13 o
   0  20   3      406.91      389.42     12.91 o
   1  20   3     1378.29     1322.11     39.05 o
   2  20   3      691.80      683.77     15.79 o
   3  20   3        1.68       12.44     13.48 o
   4  20   3      103.83      101.96     14.99 o
   5  20   3      129.44      148.19     15.29 o
   6  20   3      135.40      123.51     15.69 o
   7  20   3     1090.78     1034.84     49.38 o
   8  20   3      986.47      953.48     24.87 o
   9  20   3       33.50       25.56     15.15 o
  10  20   3        7.17       18.41     22.71 o
 -10  21   3        3.99       16.63     15.40 o
  -9  21   3        9.96       14.64     14.07 o
  -8  21   3      156.74      160.34     14.99 o
  -7  21   3      105.56      122.64     14.51 o
  -6  21   3       60.81       42.50     13.44 o
  -5  21   3      113.50      104.23     10.28 o
  -4  21   3        4.48        5.29     10.50 o
  -3  21   3        4.86       18.04     10.89 o
  -2  21   3        1.88       10.61      8.55 o
  -1  21   3      196.03      171.38      9.49 o
   0  21   3      309.35      305.08     21.27 o
   1  21   3      177.26      174.57     14.55 o
   2  21   3        5.33       17.05     10.42 o
   3  21   3      208.61      227.82     15.94 o
   4  21   3       68.83       74.56     17.83 o
   5  21   3       89.26       66.07     15.36 o
   6  21   3       31.93       30.46     15.16 o
   7  21   3      169.27      212.83     17.02 o
   8  21   3        3.78       17.71     16.17 o
   9  21   3       69.45       94.86     16.52 o
  10  21   3      110.96      129.07     26.03 o
 -10  22   3       11.68       18.15     14.88 o
  -9  22   3        7.18       11.80     13.12 o
  -8  22   3       72.29       72.87     14.66 o
  -7  22   3      101.26       94.14     13.47 o
  -6  22   3        0.99        8.77     14.64 o
  -5  22   3      103.16       91.58     10.35 o
  -4  22   3       72.64       60.84      9.92 o
  -3  22   3       28.67       35.20      9.50 o
  -2  22   3       32.72       44.49      9.30 o
  -1  22   3        0.98       18.82     14.05 o
   0  22   3       10.04       16.16     12.96 o
   1  22   3      243.33      237.07     13.79 o
   2  22   3        7.04       19.83     10.44 o
   3  22   3       14.79       38.09     14.04 o
   4  22   3       16.44        4.87     14.14 o
   5  22   3      130.33      117.07     21.23 o
   6  22   3        7.24       12.76     15.36 o
   7  22   3       29.67       45.57     16.72 o
   8  22   3       14.25       28.78     15.89 o
   9  22   3        7.17        9.19     16.49 o
  -9  23   3        0.08       -2.61     14.10 o
  -8  23   3        3.93        6.46     15.37 o
  -7  23   3      322.39      323.15     15.48 o
  -6  23   3        7.07        9.31     15.39 o
  -5  23   3      140.14      164.47     11.19 o
  -4  23   3      144.29      135.83     11.08 o
  -3  23   3       32.99       34.55      9.17 o
  -2  23   3      308.32      294.83     14.33 o
  -1  23   3        0.43        9.45     10.30 o
   0  23   3       20.07       23.19     14.28 o
   1  23   3        2.57       12.49     13.81 o
   2  23   3        0.11        4.22     10.92 o
   3  23   3      117.76      102.23     15.36 o
   4  23   3        6.67       -2.62     13.70 o
   5  23   3        1.29        0.00     18.58 o
   6  23   3        8.71       16.35     14.61 o
   7  23   3        6.37       10.70     15.67 o
   8  23   3        2.91       15.69     17.28 o
   9  23   3       35.60       43.27     17.93 o
  -8  24   3       85.42       50.01     17.02 o
  -7  24   3       38.41       53.18     24.87 o
  -6  24   3       50.59       29.89     19.98 o
  -5  24   3       94.20       95.87     12.99 o
  -4  24   3       18.00       31.20     10.28 o
  -3  24   3       69.42       62.56     10.43 o
  -2  24   3       13.18       19.25     10.42 o
  -1  24   3        4.34       15.83     10.47 o
   0  24   3      156.06      147.31     14.73 o
   1  24   3      124.85      105.99     14.09 o
   2  24   3      486.26      446.02     14.99 o
   3  24   3        4.94       11.82     14.23 o
   4  24   3      454.18      448.23     17.81 o
   5  24   3        0.41        1.72     19.79 o
   6  24   3      104.25       93.12     16.79 o
   7  24   3      287.33      301.50     18.48 o
   8  24   3       56.39       49.53     16.14 o
  -8  25   3        3.91       25.53     25.11 o
  -7  25   3        0.01        2.21     21.91 o
  -6  25   3        4.87       17.85     19.54 o
  -5  25   3       38.86       51.60     16.11 o
  -4  25   3        2.03       20.01     15.52 o
  -3  25   3      227.27      215.22     22.60 o
  -2  25   3        8.18       10.15     13.78 o
  -1  25   3       14.71       31.86     14.38 o
   0  25   3       50.60       54.73     15.20 o
   1  25   3       70.09       78.00     14.32 o
   2  25   3       59.30       56.67     12.33 o
   3  25   3      104.00      104.76     13.38 o
   4  25   3       80.03      100.75     15.87 o
   5  25   3       18.29       17.25     14.93 o
   6  25   3      113.69       96.35     17.86 o
   7  25   3       57.83       53.89     17.23 o
   8  25   3       43.23       38.96     17.08 o
  -7  26   3        0.66        0.31     19.94 o
  -6  26   3       54.37       37.35     19.85 o
  -5  26   3      101.41       88.37     13.17 o
  -4  26   3        5.10       15.82     15.94 o
  -3  26   3      179.29      175.91     15.71 o
  -2  26   3       64.42       84.13     15.70 o
  -1  26   3       16.31       19.38     13.74 o
   0  26   3       39.54       36.90     13.04 o
   1  26   3       12.72       28.77     12.82 o
   2  26   3       28.83       24.64     12.05 o
   3  26   3       67.03       53.04     12.68 o
   4  26   3        9.29       17.20     15.95 o
   5  26   3        0.93        3.89     20.08 o
   6  26   3       52.90       34.76     17.17 o
   7  26   3       49.08       34.67     18.35 o
  -6  27   3        4.99       19.24     25.04 o
  -5  27   3       51.86       25.04     16.35 o
  -4  27   3        6.48       18.66     16.57 o
  -3  27   3       96.99       86.79     16.89 o
  -2  27   3       36.84       56.41     15.19 o
  -1  27   3        1.09       16.14     14.42 o
   0  27   3       99.54      115.38     17.38 o
   1  27   3       15.41       35.57     12.40 o
   2  27   3      105.86      124.09     14.17 o
   3  27   3       21.13       27.78     12.68 o
   4  27   3        1.53        4.60     18.01 o
   5  27   3        0.01       15.89     17.33 o
   6  27   3        0.41       10.10     24.27 o
  -5  28   3        0.26        8.70     20.41 o
  -4  28   3        0.19       15.37     23.88 o
  -3  28   3       37.06       42.71     15.85 o
  -2  28   3        3.61       23.37     14.66 o
  -1  28   3       48.06       57.82     16.63 o
   0  28   3       24.75       35.12     14.95 o
   1  28   3       38.56       39.31     13.60 o
   2  28   3       50.40       83.80     15.01 o
   3  28   3       25.29       37.85     13.52 o
   4  28   3        8.09       19.03     16.50 o
   5  28   3        1.00       24.26     16.59 o
  -3  29   3       22.98       15.57     19.09 o
  -2  29   3       16.12       24.71     16.16 o
  -1  29   3        0.01        9.58     14.93 o
   0  29   3        0.78       10.48     16.48 o
   1  29   3       21.55       38.05     14.33 o
   2  29   3       41.39       45.61     14.78 o
   3  29   3      138.75      146.70     15.21 o
  -1  30   3       46.01       41.82     16.18 o
   0  30   3       62.41       73.57     14.46 o
   1  30   3        1.85       24.20     16.37 o
 -14   0   4       43.38       73.57     25.18 o
 -13   0   4      439.05      399.10     35.12 o
 -12   0   4       93.58      144.37     21.04 o
 -11   0   4        1.70       35.63     22.44 o
 -10   0   4     2954.00     2878.45     56.57 o
  -9   0   4      334.89      299.03     19.56 o
  -8   0   4      349.03      338.61     17.26 o
  -7   0   4     1751.31     1552.66     22.91 o
  -6   0   4       12.71       19.42     11.36 o
  -5   0   4       31.42       29.28      3.09 o
  -4   0   4        4.64       -1.63     10.42 o
  -3   0   4     9907.14     9959.36    209.38 o
  -2   0   4     6803.47     7029.83     61.20 o
  -1   0   4       54.51       62.76      7.55 o
   0   0   4     1900.50     2030.02     37.45 o
   1   0   4     1523.47     1389.47     12.45 o
   2   0   4    10801.76    10445.22    190.27 o
   3   0   4     3151.46     3162.68     28.96 o
   4   0   4     1753.93     2015.77     25.22 o
   5   0   4       35.07       34.43      3.64 o
   6   0   4     2218.10     2283.60     38.17 o
   7   0   4      985.39      875.30     18.06 o
   8   0   4     3764.84     3650.06     32.72 o
   9   0   4       15.02        4.89     16.04 o
  10   0   4     2088.19     1916.57     30.14 o
  11   0   4      608.34      537.92     82.65 o
  12   0   4      323.97      332.44     22.57 o
  13   0   4      936.51      933.34     28.00 o
  14   0   4       16.39       34.99     28.73 o
 -14   1   4       87.97      161.16     22.77 o
 -13   1   4      198.59      231.11     17.99 o
 -12   1   4      988.75     1029.44     22.79 o
 -11   1   4      360.08      349.66     14.91 o
 -10   1   4      621.48      608.48     14.83 o
  -9   1   4        6.05       13.74     10.96 o
  -8   1   4     1840.12     1770.28     18.82 o
  -7   1   4        5.50       12.93      9.00 o
  -6   1   4     2077.89     2054.32     17.01 o
  -5   1   4      109.14      108.07      9.95 o
  -4   1   4      302.40      307.70      5.36 o
  -3   1   4      503.91      534.01     14.70 o
  -2   1   4     1282.38     1291.33     11.26 o
  -1   1   4      101.72       84.54      5.57 o
   0   1   4       10.93       34.65      3.93 o
   1   1   4     1396.79     1410.40     10.30 o
   2   1   4     5818.56     6069.68     26.99 o
   3   1   4     5626.40     5774.32    129.54 o
   4   1   4       20.26       19.13      7.54 o
   5   1   4      134.82      134.16      4.71 o
   6   1   4      854.99      831.86     20.07 o
   7   1   4      124.14      122.05     14.98 o
   8   1   4       99.90       83.38     11.44 o
   9   1   4      106.23       58.57     11.92 o
  10   1   4       56.13       31.25     12.93 o
  11   1   4      701.32      663.15     16.38 o
  12   1   4      147.05      142.14     14.83 o
  13   1   4        6.47        5.24     16.47 o
  14   1   4       15.74       38.41     17.42 o
 -14   2   4       18.84       56.60     18.99 o
 -13   2   4        0.02       22.93     19.82 o
 -12   2   4        1.53       34.23     17.27 o
 -11   2   4       51.11       59.71     14.62 o
 -10   2   4        0.24       10.17     14.60 o
  -9   2   4      217.39      232.65     12.29 o
  -8   2   4      535.53      552.33     13.42 o
  -7   2   4      305.44      321.23     11.12 o
  -6   2   4      202.04      184.33     16.61 o
  -5   2   4      172.16      182.95      6.83 o
  -4   2   4      109.21      111.31      4.72 o
  -3   2   4     1079.90     1126.35      9.48 o
  -2   2   4     1767.47     1884.11     19.12 o
  -1   2   4      553.28      608.12     10.46 o
   0   2   4      204.33      197.30      4.33 o
   1   2   4     1977.01     2049.54     12.99 o
   2   2   4     1877.41     1906.56     22.86 o
   3   2   4      351.25      337.27      4.32 o
   4   2   4      444.90      451.71      8.95 o
   5   2   4       46.85       48.12      3.45 o
   6   2   4      118.73      115.66      6.59 o
   7   2   4      672.80      673.88     23.82 o
   8   2   4      995.47      979.67     15.08 o
   9   2   4      190.67      185.67     12.90 o
  10   2   4      419.29      377.17     14.42 o
  11   2   4        4.58       24.30     27.76 o
  12   2   4      147.87      129.49     14.45 o
  13   2   4       30.00       12.21     16.38 o
  14   2   4       12.30       27.08     17.50 o
 -14   3   4        8.17       31.19     22.76 o
 -13   3   4      117.43      152.39     24.80 o
 -12   3   4       61.76       65.97     14.55 o
 -11   3   4       39.35       50.14     14.86 o
 -10   3   4      307.98      265.74     21.25 o
  -9   3   4        0.12       19.12     21.51 o
  -8   3   4        7.53       18.03     11.77 o
  -7   3   4      254.42      225.28      9.53 o
  -6   3   4        2.18        6.21      6.34 o
  -5   3   4      338.56      309.45     15.19 o
  -4   3   4       85.95      105.77      7.83 o
  -3   3   4      216.67      225.22      7.08 o
  -2   3   4       26.83       26.31      5.83 o
  -1   3   4       82.14       95.89      5.79 o
   0   3   4     1502.94     1490.15      9.49 o
   1   3   4      187.24      195.65      5.68 o
   2   3   4      159.55      141.16      6.54 o
   3   3   4      369.93      407.20      5.77 o
   4   3   4       60.74       52.38      7.67 o
   5   3   4       92.57       73.38      5.72 o
   6   3   4       55.02       57.57      3.91 o
   7   3   4        7.92       17.37      7.52 o
   8   3   4       38.30       23.32     12.35 o
   9   3   4        4.02       -3.56     25.58 o
  10   3   4        5.33       -1.19     16.60 o
  11   3   4       52.22       36.31     15.61 o
  12   3   4       91.39       83.39     15.60 o
  13   3   4       35.17       51.98     19.55 o
  14   3   4       20.72       56.00     31.13 o
 -14   4   4       26.35       48.56     21.82 o
 -13   4   4      101.14       90.98     20.36 o
 -12   4   4       52.63       53.85     16.64 o
 -11   4   4       84.07       79.59     16.36 o
 -10   4   4       49.32       60.53     16.98 o
  -9   4   4        4.12        7.76     14.00 o
  -8   4   4      298.37      281.79     13.15 o
  -7   4   4      269.89      275.96     12.36 o
  -6   4   4       36.78       44.69      7.78 o
  -5   4   4     1829.21     1906.59     18.25 o
  -4   4   4      188.27      189.96      6.81 o
  -3   4   4     3367.60     3534.70     17.54 o
  -2   4   4     2046.36     2141.95     11.86 o
  -1   4   4      377.57      343.90      8.03 o
   0   4   4      283.77      308.59      6.06 o
   1   4   4        9.32        9.80      4.08 o
   2   4   4     2568.03     2489.16     24.55 o
   3   4   4      531.21      559.49     16.12 o
   4   4   4      733.67      712.49     24.83 o
   5   4   4     2224.33     2176.57     43.45 o
   6   4   4      224.28      252.78      7.66 o
   7   4   4      886.50      895.41     11.75 o
   8   4   4     1565.39     1547.33     41.62 o
   9   4   4       58.11       59.39     12.60 o
  10   4   4      373.73      344.73     14.45 o
  11   4   4      239.16      224.77     21.75 o
  12   4   4      111.48      122.65     28.40 o
  13   4   4       45.13       49.16     23.03 o
 -14   5   4        2.19       25.50     21.32 o
 -13   5   4      130.34      150.01     17.74 o
 -12   5   4      394.58      374.83     33.66 o
 -11   5   4      524.32      506.72     19.34 o
 -10   5   4      170.50      146.99     14.88 o
  -9   5   4     2472.43     2370.37     32.73 o
  -8   5   4     1490.01     1496.51     21.27 o
  -7   5   4       72.39       91.15     11.60 o
  -6   5   4      142.73      144.78     10.93 o
  -5   5   4     1922.31     1882.24     17.90 o
  -4   5   4        5.87       12.80      6.08 o
  -3   5   4       50.63       56.37      6.88 o
  -2   5   4      151.50      140.07      6.38 o
  -1   5   4       81.98       79.89      5.86 o
   0   5   4    11132.94    11463.41     89.17 o
   1   5   4       30.05       36.25      4.83 o
   2   5   4     1318.75     1468.57     15.31 o
   3   5   4      266.96      279.74      5.55 o
   4   5   4     1236.90     1241.09     21.32 o
   5   5   4      193.64      215.16      6.06 o
   6   5   4      431.11      440.80     14.78 o
   7   5   4      286.69      297.67      8.40 o
   8   5   4      901.09      893.73     34.10 o
   9   5   4     1706.44     1727.17     22.47 o
  10   5   4      410.47      383.99     25.51 o
  11   5   4      149.25      160.44     17.48 o
  12   5   4        1.30       65.34     25.75 o
  13   5   4      222.73      152.40     19.13 o
  14   5   4       11.06       41.62     48.96 o
 -14   6   4        0.03       26.48     22.15 o
 -13   6   4       30.96       33.32     20.04 o
 -12   6   4      178.96      181.95     17.47 o
 -11   6   4      238.31      215.25     15.82 o
 -10   6   4       54.30       49.60     14.51 o
  -9   6   4     2156.01     2044.98     24.36 o
  -8   6   4      463.52      472.94     15.63 o
  -7   6   4      999.98      962.52     18.78 o
  -6   6   4      187.10      209.88     11.37 o
  -5   6   4       76.85       65.34     10.44 o
  -4   6   4     2110.66     2176.72     28.38 o
  -3   6   4     2824.89     2911.71     27.77 o
  -2   6   4      534.05      569.27      7.92 o
  -1   6   4       93.93       95.34      5.95 o
   0   6   4      297.33      318.94      6.97 o
   1   6   4      373.91      343.78      7.28 o
   2   6   4      241.34      256.20      5.88 o
   3   6   4     1148.37     1184.72     19.81 o
   4   6   4      263.13      275.55      5.56 o
   5   6   4     1976.55     1916.67     25.39 o
   6   6   4      145.30      162.74      9.08 o
   7   6   4      385.55      400.33     11.71 o
   8   6   4      209.41      184.01     13.23 o
   9   6   4       68.28       67.25     13.19 o
  10   6   4       65.92       66.08     58.38 o
  11   6   4      930.90      905.66    101.78 o
  12   6   4      845.04      724.50     22.23 o
  13   6   4       74.72       72.73     19.46 o
 -13   7   4       11.62       29.46     33.67 o
 -12   7   4      362.97      367.92     19.31 o
 -11   7   4      168.30      184.62     19.88 o
 -10   7   4        0.14        6.45     14.98 o
  -9   7   4      924.58      890.11     33.14 o
  -8   7   4      669.15      633.22     16.61 o
  -7   7   4        8.90       16.59     14.55 o
  -6   7   4       97.81       90.84     10.49 o
  -5   7   4     1642.21     1649.53     22.44 o
  -4   7   4        7.14        7.32      5.31 o
  -3   7   4     1636.52     1568.31     11.18 o
  -2   7   4     1160.92     1309.59     11.24 o
  -1   7   4       62.15       58.36      5.65 o
   0   7   4     3718.11     3777.24     30.72 o
   1   7   4        3.20        7.80      4.58 o
   2   7   4        3.58        7.26      4.12 o
   3   7   4       37.81       48.35     10.12 o
   4   7   4      167.46      163.01      4.92 o
   5   7   4     1263.17     1275.54     22.81 o
   6   7   4        0.00        7.05      5.71 o
   7   7   4      126.59      140.27      7.40 o
   8   7   4     1159.04     1134.23     36.93 o
   9   7   4     1655.32     1658.08     56.95 o
  10   7   4        0.37       26.09     18.30 o
  11   7   4       43.73        8.97     33.02 o
  13   7   4       84.52       67.71     18.84 o
 -13   8   4        0.00       15.18     21.70 o
 -12   8   4       30.70       34.80     16.61 o
 -11   8   4        9.86       27.30     15.28 o
 -10   8   4        2.62       -1.47     17.85 o
  -9   8   4      134.92      151.91     15.50 o
  -8   8   4       49.98       37.54     13.93 o
  -7   8   4       35.70       34.02     11.38 o
  -6   8   4       98.34       81.89      8.35 o
  -5   8   4      435.30      406.00     11.86 o
  -4   8   4      209.95      217.37      7.91 o
  -3   8   4        7.33       10.81      5.99 o
  -2   8   4      653.38      745.66      8.61 o
  -1   8   4      194.47      220.95      5.51 o
   0   8   4       94.95      110.58      3.97 o
   1   8   4      171.80      183.41      4.34 o
   2   8   4       26.46       26.35      3.20 o
   3   8   4      482.92      451.73     14.48 o
   4   8   4       54.56       52.00      8.51 o
   5   8   4       77.96       75.02      4.31 o
   6   8   4       55.36       49.17      5.69 o
   7   8   4        0.05       29.37     11.59 o
   8   8   4      294.05      274.63     17.99 o
   9   8   4      100.98      108.30     50.67 o
  10   8   4        4.86       27.47     26.59 o
  11   8   4       20.63       -1.43     30.58 o
  12   8   4        3.37       31.31     32.42 o
  13   8   4       23.34       35.45     25.55 o
 -13   9   4        3.64       14.50     20.28 o
 -12   9   4       45.53       40.30     14.62 o
 -11   9   4      340.63      317.50     17.68 o
 -10   9   4       24.68       17.49     14.85 o
  -9   9   4      536.31      489.10     16.88 o
  -8   9   4      301.36      265.87     14.28 o
  -7   9   4        0.14        5.47     15.17 o
  -6   9   4        0.01       11.34     13.53 o
  -5   9   4      792.95      830.18     10.30 o
  -4   9   4      249.96      246.30      8.05 o
  -3   9   4      526.56      509.69     10.33 o
  -2   9   4     2351.59     2433.67     13.09 o
  -1   9   4       70.01       77.75      4.51 o
   0   9   4       66.40       91.68      5.09 o
   1   9   4      424.90      422.49      5.04 o
   2   9   4       15.69       16.95      5.73 o
   3   9   4        3.06        1.75      8.55 o
   4   9   4       80.90       65.16      9.29 o
   5   9   4      234.57      219.02     10.03 o
   6   9   4       87.14       85.77     13.12 o
   7   9   4      362.81      327.74     22.51 o
   8   9   4        8.90       16.36     17.66 o
   9   9   4      718.51      705.39     60.53 o
  10   9   4        3.37       17.67     25.66 o
  11   9   4       17.30       57.69     19.27 o
  12   9   4       78.16       96.12     20.16 o
  13   9   4        3.33       29.41     22.90 o
 -13  10   4      158.65      154.86     18.67 o
 -12  10   4      264.03      293.95     19.14 o
 -11  10   4      381.92      380.94     17.44 o
 -10  10   4       44.94       51.25     13.71 o
  -9  10   4       57.41       76.67     14.90 o
  -8  10   4       81.45      100.16     16.91 o
  -7  10   4        8.09        6.28     15.59 o
  -6  10   4       88.57       70.84     12.31 o
  -5  10   4       34.64       39.29      7.35 o
  -4  10   4      100.49      101.28      7.03 o
  -3  10   4     3677.98     3747.98     29.79 o
  -2  10   4      440.74      436.20      6.42 o
  -1  10   4      879.11      906.77      8.15 o
   0  10   4      242.57      265.89      6.30 o
   1  10   4       29.92       28.95      3.36 o
   2  10   4      269.90      274.94      6.99 o
   3  10   4      374.35      363.70     11.09 o
   4  10   4        7.16       12.56      6.97 o
   5  10   4      426.46      411.49     11.21 o
   6  10   4      315.17      296.91     14.78 o
   7  10   4       38.89       43.39     10.33 o
   8  10   4     1088.63     1054.22     17.65 o
   9  10   4      804.62      799.44     36.95 o
  10  10   4       84.06       99.21     19.96 o
  11  10   4      171.76      184.25     18.88 o
  12  10   4      143.45      173.00     18.95 o
  13  10   4        0.11       29.37     20.27 o
 -13  11   4        4.39       12.42     20.25 o
 -12  11   4      212.75      216.27     18.74 o
 -11  11   4        2.53       -1.81     15.53 o
 -10  11   4       65.88       56.36     15.07 o
  -9  11   4      405.95      397.96     16.11 o
  -8  11   4     8825.12     8460.71     72.22 o
  -7  11   4       19.17       22.55     25.77 o
  -6  11   4      195.75      198.27      9.25 o
  -5  11   4      236.05      247.25      8.67 o
  -4  11   4        6.71        5.00      6.79 o
  -3  11   4       10.90       15.52      6.31 o
  -2  11   4     1042.67     1077.57     14.01 o
  -1  11   4      118.55      121.06      6.74 o
   0  11   4    11678.25    11770.20     97.65 o
   1  11   4      564.82      474.87     17.92 o
   2  11   4      482.90      444.17     25.27 o
   3  11   4     2825.42     2650.86     20.17 o
   4  11   4      231.39      211.91      8.40 o
   5  11   4       27.55       22.28      9.60 o
   6  11   4      566.33      606.48     13.93 o
   7  11   4       56.49       44.99     11.54 o
   8  11   4     2452.96     2444.99     23.19 o
   9  11   4      833.27      853.55     20.49 o
  10  11   4        4.35       41.12     20.15 o
  11  11   4        4.80       28.12     16.93 o
  12  11   4        8.11       70.85     18.68 o
  13  11   4       14.00       58.45     20.86 o
 -13  12   4       68.44       90.44     18.85 o
 -12  12   4      137.21      164.86     16.98 o
 -11  12   4      187.34      159.30     15.02 o
 -10  12   4      217.95      194.67     24.08 o
  -9  12   4      293.08      267.80     15.53 o
  -8  12   4      124.54      115.18     14.85 o
  -7  12   4      154.64      115.77     17.70 o
  -6  12   4       17.67       21.18     10.14 o
  -5  12   4      139.96      135.99      8.31 o
  -4  12   4      256.78      224.14      7.80 o
  -3  12   4     3749.08     3605.32     46.90 o
  -2  12   4        0.34        1.77      4.51 o
  -1  12   4       31.33       36.73      3.12 o
   0  12   4      934.37      955.84     14.03 o
   1  12   4       35.57       36.26      5.01 o
   2  12   4     1567.58     1461.19     45.69 o
   3  12   4     2072.10     1843.31     72.02 o
   4  12   4       57.67       53.79      8.26 o
   5  12   4       34.58       29.16      9.96 o
   6  12   4       61.68       72.81     11.25 o
   7  12   4       53.66       48.81     11.50 o
   8  12   4     1382.83     1351.13     16.93 o
   9  12   4      227.10      224.19     15.79 o
  10  12   4      184.47      207.37     18.43 o
  11  12   4      281.53      297.58     17.69 o
  12  12   4      143.29      187.52     19.80 o
 -12  13   4      188.58      156.42     17.08 o
 -11  13   4       95.12       63.01     16.51 o
 -10  13   4       29.48       16.12     14.94 o
  -9  13   4      854.55      761.96     16.57 o
  -8  13   4        6.60        0.65     12.63 o
  -7  13   4      399.27      351.55     12.48 o
  -6  13   4       55.58       42.07      8.93 o
  -5  13   4       31.90       45.41      8.23 o
  -4  13   4      650.71      676.47      9.81 o
  -3  13   4       11.30       14.89      7.58 o
  -2  13   4      243.32      235.35      7.43 o
  -1  13   4       63.69       50.33      6.65 o
   0  13   4       73.23       98.22      5.91 o
   1  13   4       53.39       60.58      7.92 o
   2  13   4      309.43      287.34     25.24 o
   3  13   4      161.19      158.45      6.61 o
   4  13   4       61.00       78.75      7.21 o
   5  13   4      517.59      529.95     14.00 o
   6  13   4      147.44      136.28     10.72 o
   7  13   4      227.01      196.96     10.80 o
   8  13   4      556.89      549.90     26.87 o
   9  13   4       85.03      116.55     15.36 o
  10  13   4       31.18       67.93     15.96 o
  11  13   4        8.66       31.10     15.56 o
  12  13   4       11.08       51.84     18.36 o
 -12  14   4       24.70        5.18     15.79 o
 -11  14   4        0.06        5.41     17.88 o
 -10  14   4      163.08      119.27     15.40 o
  -9  14   4      208.00      184.88     12.39 o
  -8  14   4        2.79        8.02     16.00 o
  -7  14   4      387.19      342.36     12.26 o
  -6  14   4       61.44       44.07     11.83 o
  -5  14   4        2.78       15.09      8.21 o
  -4  14   4      365.39      378.04      8.89 o
  -3  14   4        2.24        1.70      5.77 o
  -2  14   4       71.59       64.83      3.89 o
  -1  14   4        4.10        8.88      6.08 o
   0  14   4      266.01      281.48      6.63 o
   1  14   4      878.74      885.82     20.63 o
   2  14   4      424.85      427.06     23.09 o
   3  14   4      666.34      658.18     21.96 o
   4  14   4      198.81      211.30     11.70 o
   5  14   4       64.17       74.32      9.09 o
   6  14   4       21.95       41.59     10.55 o
   7  14   4       15.16       26.24     10.13 o
   8  14   4       77.51      103.75     11.32 o
   9  14   4       13.76       34.58     14.53 o
  10  14   4       29.89       42.86     21.38 o
  11  14   4       97.63       98.08     21.04 o
  12  14   4        0.23      226.08    153.60 o
 -12  15   4       17.77       24.28     29.03 o
 -11  15   4      408.64      395.08     18.26 o
 -10  15   4       44.65       38.56     15.23 o
  -9  15   4       57.72       30.76     12.11 o
  -8  15   4     1304.70     1200.89     32.09 o
  -7  15   4       95.16       88.28     13.24 o
  -6  15   4      358.14      321.27     10.06 o
  -5  15   4      918.49      934.82     12.85 o
  -4  15   4       17.66       26.65      9.60 o
  -3  15   4       64.79       69.92      5.80 o
  -2  15   4      235.02      268.91     10.24 o
  -1  15   4       23.13       25.66      6.13 o
   0  15   4     1045.96     1006.06     11.25 o
   1  15   4       48.89       42.45      4.91 o
   2  15   4      440.79      469.73     19.10 o
   3  15   4       94.56      106.58     10.68 o
   4  15   4      428.38      468.01     26.75 o
   5  15   4       69.08       79.51     18.25 o
   6  15   4       76.29       87.03     12.71 o
   7  15   4      533.74      495.58     17.53 o
   8  15   4       64.30       75.98     13.85 o
   9  15   4      238.94      242.60     20.58 o
  10  15   4       88.29      111.80     22.91 o
  11  15   4       64.13      101.21     22.18 o
  12  15   4       41.56       73.92     22.80 o
 -11  16   4        0.52       13.07     27.64 o
 -10  16   4       62.64       23.51     14.71 o
  -9  16   4      952.46      921.46     17.79 o
  -8  16   4      226.53      198.14     12.50 o
  -7  16   4      636.03      606.91     13.97 o
  -6  16   4       54.81       54.96      9.28 o
  -5  16   4      329.37      329.30     12.24 o
  -4  16   4        2.23       14.23     11.56 o
  -3  16   4      153.13      131.81     10.13 o
  -2  16   4       73.89       78.42      6.83 o
  -1  16   4       93.33      105.86      6.52 o
   0  16   4      168.15      157.24      7.56 o
   1  16   4       13.69       22.37      9.70 o
   2  16   4       46.43       55.70     11.02 o
   3  16   4        0.13       17.02     10.28 o
   4  16   4       15.10       33.51     32.13 o
   5  16   4     1695.74     1652.76     20.95 o
   6  16   4       86.25       82.81     14.38 o
   7  16   4     2084.34     2090.33     43.62 o
   8  16   4      397.26      358.14     18.10 o
   9  16   4       36.19       56.61     18.48 o
  10  16   4        1.21       46.32     32.96 o
  11  16   4      237.31      305.99     24.46 o
 -11  17   4      304.89      360.58     44.41 o
 -10  17   4      131.18      144.11     17.88 o
  -9  17   4       66.03       53.12     21.32 o
  -8  17   4      309.04      316.18     16.45 o
  -7  17   4       87.82       80.11     14.16 o
  -6  17   4      559.72      549.24     26.95 o
  -5  17   4       88.91       91.62     10.31 o
  -4  17   4      122.64      142.71     14.21 o
  -3  17   4       82.17       81.47      9.81 o
  -2  17   4        0.43        6.13      6.57 o
  -1  17   4        0.01       11.27      6.83 o
   0  17   4      135.78      130.97      7.34 o
   1  17   4        6.20       15.00     12.53 o
   2  17   4      553.87      566.02     14.59 o
   3  17   4       14.14       11.44     10.83 o
   4  17   4      326.31      308.01     16.24 o
   5  17   4      481.37      501.25     24.01 o
   6  17   4        5.68       21.52     42.02 o
   7  17   4      373.41      402.69     17.52 o
   8  17   4      186.34      192.07     15.30 o
   9  17   4      752.50      819.78     52.36 o
  10  17   4       60.46      115.74     49.22 o
  11  17   4       92.16      143.97     23.52 o
 -11  18   4       65.03       61.34     20.72 o
 -10  18   4      307.87      300.21     23.27 o
  -9  18   4      253.30      309.01     37.38 o
  -8  18   4       54.18       49.44     19.74 o
  -7  18   4      274.89      288.03     15.72 o
  -6  18   4       25.39       21.81     16.38 o
  -5  18   4       54.65       67.18     10.54 o
  -4  18   4      366.83      357.44     11.64 o
  -3  18   4       12.28       13.41      8.66 o
  -2  18   4     2804.75     2736.85     21.62 o
  -1  18   4      373.68      364.33      9.31 o
   0  18   4       33.23       35.70     10.89 o
   1  18   4       13.91        9.40     11.42 o
   2  18   4       10.31       17.30     11.63 o
   3  18   4       46.68       47.62     10.22 o
   4  18   4      303.57      257.42     16.78 o
   5  18   4      105.90      120.23     14.24 o
   6  18   4      142.18      170.84     18.13 o
   7  18   4        1.18       33.10     26.21 o
   8  18   4        0.00       29.91     32.19 o
   9  18   4      348.34      362.08     28.41 o
  10  18   4      624.65      676.92     31.04 o
  11  18   4        2.38       31.63     23.27 o
 -10  19   4       14.08       45.11     18.57 o
  -9  19   4       12.20       56.45     17.13 o
  -8  19   4       76.02       74.02     15.30 o
  -7  19   4      154.61      177.92     15.96 o
  -6  19   4      123.88      120.45     15.51 o
  -5  19   4      226.07      239.10     11.74 o
  -4  19   4      373.01      338.59     14.44 o
  -3  19   4      784.10      752.28     11.81 o
  -2  19   4      255.41      233.98      9.59 o
  -1  19   4      265.40      249.32     10.17 o
   0  19   4      297.61      322.02     13.30 o
   1  19   4       74.21       83.00     12.37 o
   2  19   4       61.53       82.19     13.09 o
   3  19   4       33.47       33.69     10.30 o
   4  19   4      337.06      306.99     17.98 o
   5  19   4      170.27      182.19     14.42 o
   6  19   4       94.51       81.94     14.28 o
   7  19   4       56.26       62.22     14.89 o
   8  19   4       10.48        0.75     27.59 o
   9  19   4       17.01        6.88     19.07 o
  10  19   4       96.10       80.55     25.44 o
 -10  20   4       10.28       49.62     17.80 o
  -9  20   4        3.05       27.92     18.75 o
  -8  20   4       25.18       39.76     13.62 o
  -7  20   4      233.08      211.51     15.63 o
  -6  20   4       33.26       38.47     13.03 o
  -5  20   4      117.61      101.97     11.00 o
  -4  20   4       89.19      132.67     27.18 o
  -3  20   4        0.97       21.78     11.46 o
  -2  20   4      189.59      191.17     10.34 o
  -1  20   4      603.30      613.74     12.27 o
   0  20   4       12.52       15.84     10.43 o
   1  20   4       24.63       42.80     11.90 o
   2  20   4        9.78       12.61     11.91 o
   3  20   4       22.06       24.85     10.72 o
   4  20   4      175.50      193.85     14.72 o
   5  20   4       86.97       85.58     13.95 o
   6  20   4        1.38        3.80     19.00 o
   7  20   4       40.28       33.11     15.25 o
   8  20   4      140.32      155.24     23.69 o
   9  20   4      119.16      152.26     22.15 o
  10  20   4       54.30       59.28     24.12 o
  -9  21   4        2.32       27.78     18.97 o
  -8  21   4      208.46      209.65     18.09 o
  -7  21   4      181.99      153.76     15.19 o
  -6  21   4      107.12       98.00     19.00 o
  -5  21   4       76.13       84.97     11.47 o
  -4  21   4       59.81       59.25     10.87 o
  -3  21   4        5.29       12.93     10.98 o
  -2  21   4        2.83        7.55     10.88 o
  -1  21   4      574.06      541.84     14.25 o
   0  21   4       72.70       76.91     11.19 o
   1  21   4      108.84      118.72     13.67 o
   2  21   4      129.58      159.88     11.75 o
   3  21   4       26.92       37.02     12.16 o
   4  21   4       59.59       64.31     13.24 o
   5  21   4      112.51       96.64     18.56 o
   6  21   4      217.88      229.31     16.34 o
   7  21   4        4.07        5.55     14.83 o
   8  21   4       11.25       18.95     23.21 o
   9  21   4        2.05       12.27     22.13 o
  -9  22   4      139.66      135.58     16.62 o
  -8  22   4       15.36       18.41     15.38 o
  -7  22   4       12.90       14.15     16.12 o
  -6  22   4      417.67      381.83     17.29 o
  -5  22   4       79.89      101.52     11.15 o
  -4  22   4      132.12      140.76     11.36 o
  -3  22   4        0.84        1.47     12.31 o
  -2  22   4      160.51      160.35     12.74 o
  -1  22   4       42.90       54.68     11.24 o
   0  22   4       36.69       63.99     13.35 o
   1  22   4      107.53      114.05     12.92 o
   2  22   4        7.12       16.34     11.11 o
   3  22   4       37.11       45.87     11.89 o
   4  22   4        3.02        9.28     12.82 o
   5  22   4        1.87        7.80     14.48 o
   6  22   4      220.78      216.62     16.55 o
   7  22   4      470.38      458.65     18.65 o
   8  22   4      480.93      496.38     42.56 o
   9  22   4        8.68        7.79     24.06 o
  -8  23   4       75.16       68.11     15.24 o
  -7  23   4        1.84       10.92     20.23 o
  -6  23   4      682.83      642.18     19.93 o
  -5  23   4       80.32       89.21     12.54 o
  -4  23   4       26.31       42.43     12.92 o
  -3  23   4        0.22       20.12     13.10 o
  -2  23   4       13.55       27.16     11.66 o
  -1  23   4        5.12       23.58     13.33 o
   0  23   4      496.19      435.31     16.29 o
   1  23   4        6.38       14.35     12.75 o
   2  23   4        0.33        5.20     12.18 o
   3  23   4      207.42      210.01     13.98 o
   4  23   4       19.74       37.67     12.04 o
   5  23   4      129.72      148.56     15.89 o
   6  23   4        9.67       17.26     18.84 o
   7  23   4       51.40       46.67     15.80 o
   8  23   4       17.96       20.02     23.19 o
  -8  24   4        1.28       21.75     20.21 o
  -7  24   4       79.54       71.62     16.50 o
  -6  24   4       58.95       45.66     15.95 o
  -5  24   4       30.33       57.01     13.87 o
  -4  24   4       19.69       33.11     12.74 o
  -3  24   4       43.29       55.71     12.28 o
  -2  24   4      109.82      130.57     12.05 o
  -1  24   4        0.01        5.73     10.97 o
   0  24   4       15.00       19.32     12.97 o
   1  24   4       49.91       36.46     14.59 o
   2  24   4        2.36       13.03     11.81 o
   3  24   4       21.06       32.95     12.71 o
   4  24   4       25.30       30.22     12.47 o
   5  24   4        9.57       42.88     15.48 o
   6  24   4        0.03       11.28     15.40 o
   7  24   4      139.04       92.99     22.98 o
   8  24   4        8.00       30.20     22.16 o
  -7  25   4      118.53       95.34     51.62 o
  -6  25   4        1.88       18.38     25.31 o
  -5  25   4       60.76       82.29     13.80 o
  -4  25   4       57.94       47.77     12.67 o
  -3  25   4       57.43       75.18     12.88 o
  -2  25   4        1.13       23.26     12.01 o
  -1  25   4        2.68       23.41     14.78 o
   0  25   4        0.60        7.22     16.16 o
   1  25   4       33.66       32.16     13.20 o
   2  25   4       38.49       29.61     12.60 o
   3  25   4        5.03        7.63     12.35 o
   4  25   4       29.19       29.70     12.12 o
   5  25   4        8.50       30.98     15.42 o
   6  25   4        5.63        9.57     15.60 o
   7  25   4        3.44       21.09     31.27 o
  -6  26   4       42.18       25.44     26.77 o
  -5  26   4        3.36       28.49     17.54 o
  -4  26   4        1.92        7.97     14.71 o
  -3  26   4       63.94       74.16     15.56 o
  -2  26   4       12.33       28.56     13.89 o
  -1  26   4       15.99       44.70     14.99 o
   0  26   4       27.96       40.78     14.73 o
   1  26   4       21.12       21.65     15.18 o
   2  26   4       62.36       69.86     13.28 o
   3  26   4       80.38       79.35     13.22 o
   4  26   4       29.12       40.29     12.73 o
   5  26   4      207.82      229.41     14.78 o
   6  26   4        9.85        9.83     15.75 o
  -5  27   4        8.00       28.37     18.22 o
  -4  27   4        5.53        9.26     15.42 o
  -3  27   4       51.97       56.62     16.27 o
  -2  27   4       24.01       35.91     14.95 o
  -1  27   4       23.41       48.95     15.82 o
   0  27   4      237.59      258.89     16.09 o
   1  27   4        0.01       11.23     13.07 o
   2  27   4       51.50       59.91     14.03 o
   3  27   4       42.35       37.19     13.22 o
   4  27   4       51.09       38.83     13.26 o
   5  27   4      104.41       86.74     13.43 o
  -4  28   4        6.32        6.17     17.53 o
  -3  28   4       28.45       27.25     15.69 o
  -2  28   4       35.46       43.37     16.16 o
  -1  28   4      103.75       92.93     19.39 o
   0  28   4       79.65       89.28     22.81 o
   1  28   4        8.08       19.88     16.12 o
   2  28   4        0.00        5.05     14.14 o
   3  28   4        4.88        7.33     13.35 o
   4  28   4        0.01        8.49     14.73 o
  -1  29   4       56.40       71.36     23.04 o
   0  29   4        0.43       32.62     16.80 o
   1  29   4       12.49       14.99     14.31 o
 -13   1   5       29.31       43.05     17.18 o
 -12   1   5       25.11       35.36     14.92 o
 -11   1   5      133.76      139.77     15.03 o
 -10   1   5        6.98       22.56     11.88 o
  -9   1   5      474.85      488.54     14.73 o
  -8   1   5      448.23      421.26     13.69 o
  -7   1   5      687.09      633.07     13.16 o
  -6   1   5      318.58      295.82     10.53 o
  -5   1   5       47.16       39.31      3.87 o
  -4   1   5     1349.23     1432.16     12.33 o
  -3   1   5        0.16        2.38      5.94 o
  -2   1   5      586.37      604.21     12.07 o
  -1   1   5     1339.45     1303.42     18.82 o
   0   1   5     3715.88     3764.70     28.81 o
   1   1   5      571.93      611.94      5.62 o
   2   1   5     3148.88     3119.13     22.40 o
   3   1   5       20.27       17.70      8.47 o
   4   1   5      250.52      267.86     11.55 o
   5   1   5      272.46      278.42     10.24 o
   6   1   5      528.04      545.72     33.65 o
   7   1   5      743.38      709.53     27.46 o
   8   1   5      217.38      230.04     14.33 o
   9   1   5      457.34      452.25     14.25 o
  10   1   5       39.63       43.86     11.47 o
  11   1   5       45.85       49.98     11.93 o
  12   1   5      492.61      485.64     18.53 o
  13   1   5        9.51       35.88     19.26 o
 -13   2   5       30.16       51.31     17.33 o
 -12   2   5      123.89      171.31     16.71 o
 -11   2   5       14.50       21.39     14.16 o
 -10   2   5      237.68      255.56     15.11 o
  -9   2   5      169.45      156.14     13.26 o
  -8   2   5       10.32       10.80     10.83 o
  -7   2   5     1067.88     1006.64     15.20 o
  -6   2   5      367.81      346.37     12.07 o
  -5   2   5      629.26      626.00     15.43 o
  -4   2   5     2964.26     2939.04     31.02 o
  -3   2   5      331.88      273.09      7.21 o
  -2   2   5      288.51      330.19      7.88 o
  -1   2   5     1739.29     1768.49     13.19 o
   0   2   5        1.35        1.09      4.48 o
   1   2   5    11736.60    12001.97     64.29 o
   2   2   5     2054.22     2266.52     14.50 o
   3   2   5     2385.94     2320.15     45.32 o
   4   2   5     1102.23     1113.70     25.33 o
   5   2   5     1174.28     1240.53     29.21 o
   6   2   5      588.33      575.80     31.93 o
   7   2   5     1129.38     1028.34     26.64 o
   8   2   5      608.94      550.97     18.71 o
   9   2   5       42.41       32.97     10.79 o
  10   2   5       91.06       89.93     11.42 o
  11   2   5      560.34      572.61     25.09 o
  12   2   5        3.95       21.17     20.10 o
  13   2   5       62.85       78.56     15.98 o
 -13   3   5      408.27      432.32     18.71 o
 -12   3   5        2.68       12.72     14.69 o
 -11   3   5      414.51      404.09     18.03 o
 -10   3   5      311.10      320.41     15.83 o
  -9   3   5      115.48      107.11     14.60 o
  -8   3   5       27.83       23.28     12.45 o
  -7   3   5      260.30      232.94     17.23 o
  -6   3   5       28.60       38.13     10.86 o
  -5   3   5     1680.85     1723.97     19.72 o
  -4   3   5      156.70      169.18      7.28 o
  -3   3   5     3690.64     3796.37     28.80 o
  -2   3   5      421.69      481.60      7.99 o
  -1   3   5      310.86      351.19      7.39 o
   0   3   5      298.51      324.19      6.95 o
   1   3   5      103.92      114.71      4.09 o
   2   3   5      214.10      217.16     15.45 o
   3   3   5      640.83      605.82     10.62 o
   4   3   5     1869.83     1836.81     76.66 o
   5   3   5      475.39      460.81     24.53 o
   6   3   5     1440.64     1406.60     16.13 o
   7   3   5     1335.96     1235.88     19.80 o
   8   3   5       50.75       64.63     11.14 o
   9   3   5      737.33      739.69     28.48 o
  10   3   5      113.09      108.96     14.41 o
  11   3   5      364.55      418.90     38.71 o
  12   3   5      446.27      460.06     19.14 o
  13   3   5       91.08      121.63     17.18 o
 -13   4   5        1.35       24.13     16.62 o
 -12   4   5      416.06      431.14     18.97 o
 -11   4   5       87.26      109.10     15.28 o
 -10   4   5      192.17      201.62     15.65 o
  -9   4   5      483.63      457.74     16.78 o
  -8   4   5      115.15      126.08     13.42 o
  -7   4   5      180.97      177.26     12.66 o
  -6   4   5     1196.92     1226.69     17.41 o
  -5   4   5      247.24      230.45      7.77 o
  -4   4   5       81.33       69.64      7.21 o
  -3   4   5       41.28       52.72      6.80 o
  -2   4   5       30.53       47.17      6.11 o
  -1   4   5      223.08      219.26      6.74 o
   0   4   5        9.06        4.73      5.31 o
   1   4   5        2.42        3.21      4.15 o
   2   4   5     1814.41     2084.83     27.91 o
   3   4   5      592.79      530.08      6.96 o
   4   4   5      356.02      390.91      6.17 o
   5   4   5      657.98      658.74     14.09 o
   6   4   5      129.68      125.57      9.50 o
   7   4   5      660.29      624.26     13.94 o
   8   4   5      622.83      559.17     13.94 o
   9   4   5      973.53      922.43     42.32 o
  10   4   5       11.36       17.19     14.63 o
  11   4   5        9.00       35.34     18.14 o
  12   4   5       43.99       57.14     16.35 o
  13   4   5      339.96      370.36     20.54 o
 -13   5   5        3.94       19.12     15.23 o
 -12   5   5      125.34      148.95     15.23 o
 -11   5   5      504.50      515.25     18.51 o
 -10   5   5       56.55       68.32     14.15 o
  -9   5   5      544.17      553.32     16.49 o
  -8   5   5      158.51      164.15     14.41 o
  -7   5   5      280.60      252.99     13.02 o
  -6   5   5       65.29       62.82     11.28 o
  -5   5   5      560.05      548.08      8.68 o
  -4   5   5       28.73       31.85      7.25 o
  -3   5   5      214.13      239.52      7.92 o
  -2   5   5     1577.63     1731.52     19.38 o
  -1   5   5      174.85      201.35      6.65 o
   0   5   5       54.29       52.26      5.53 o
   1   5   5       57.87       56.55      4.94 o
   2   5   5       45.35       41.86      3.81 o
   3   5   5      241.00      249.16     15.15 o
   4   5   5       31.46       30.40      4.82 o
   5   5   5      738.57      751.28     12.36 o
   6   5   5       58.52       48.39      5.24 o
   7   5   5      434.24      440.55     13.45 o
   8   5   5       23.13       27.94     10.70 o
   9   5   5       62.98       74.26     17.48 o
  10   5   5      377.98      378.68     23.75 o
  11   5   5       18.24       30.68     15.01 o
  12   5   5        0.54       10.38     15.61 o
  13   5   5       52.71       62.98     19.50 o
 -13   6   5        2.81       30.66     16.89 o
 -12   6   5       13.00       27.04     16.41 o
 -11   6   5      133.48      157.96     15.97 o
 -10   6   5       84.18       95.00     15.07 o
  -9   6   5      212.20      213.31     14.86 o
  -8   6   5       15.80       29.16     14.12 o
  -7   6   5      340.47      335.29     14.44 o
  -6   6   5      618.17      640.28     25.58 o
  -5   6   5      355.13      355.65      8.45 o
  -4   6   5        1.05       11.86      8.28 o
  -3   6   5       80.14       87.94      6.87 o
  -2   6   5      748.37      764.40     13.08 o
  -1   6   5     2633.87     2790.96     19.52 o
   0   6   5      205.09      222.56      6.58 o
   1   6   5       63.66       87.68      9.49 o
   2   6   5       13.45       23.08      5.40 o
   3   6   5       57.23       57.56      3.67 o
   4   6   5      276.15      294.15      7.46 o
   5   6   5      178.83      156.54     12.09 o
   6   6   5      449.01      412.12     19.48 o
   7   6   5     1685.40     1709.57     17.61 o
   8   6   5      120.51      120.95     18.45 o
   9   6   5      349.11      350.67     19.57 o
  10   6   5        7.97       27.10     18.99 o
  11   6   5        0.17       21.29     19.93 o
  12   6   5       32.72       40.99     18.62 o
  13   6   5       13.42       23.17     24.32 o
 -13   7   5      103.50      109.84     15.62 o
 -12   7   5      115.76      139.01     16.76 o
 -11   7   5      235.72      253.34     16.59 o
 -10   7   5       22.12       31.69     14.04 o
  -9   7   5      822.93      797.03     22.99 o
  -8   7   5      187.52      164.06     13.59 o
  -7   7   5      375.97      386.14     14.22 o
  -6   7   5      733.24      680.53     14.57 o
  -5   7   5      160.71      182.53      7.98 o
  -4   7   5      234.89      225.29      8.21 o
  -3   7   5      984.68      941.21     10.28 o
  -2   7   5      605.14      665.96      8.93 o
  -1   7   5      274.10      295.14      6.90 o
   0   7   5        0.33        5.90      5.86 o
   1   7   5      904.25      896.34     11.81 o
   2   7   5       40.00       43.55      5.45 o
   3   7   5       45.49       52.39      6.17 o
   4   7   5      377.10      384.25      5.35 o
   5   7   5      738.99      740.30     15.92 o
   6   7   5       24.72       33.96      5.41 o
   7   7   5      428.60      411.51     72.17 o
   8   7   5       96.58      124.87     29.61 o
   9   7   5      865.74      897.66     64.04 o
  10   7   5       11.36       42.16     18.31 o
  11   7   5       48.78      102.22     41.91 o
  12   7   5      170.58      152.47     18.89 o
  13   7   5        6.60       14.87     20.60 o
 -13   8   5        8.72       22.40     16.66 o
 -12   8   5      402.19      454.36     19.21 o
 -11   8   5        3.91       18.97     14.04 o
 -10   8   5       20.34       42.00     15.27 o
  -9   8   5       54.77       65.50     14.36 o
  -8   8   5      819.99      817.04     18.07 o
  -7   8   5      299.97      302.56     22.16 o
  -6   8   5     1386.20     1387.13     18.26 o
  -5   8   5     1651.78     1598.86     13.62 o
  -4   8   5     1230.42     1255.70     12.54 o
  -3   8   5     1361.12     1405.93     16.21 o
  -2   8   5      779.68      789.50      9.63 o
  -1   8   5       40.68       37.53      5.36 o
   0   8   5      121.33      117.70      5.66 o
   1   8   5       77.49       76.26      6.54 o
   2   8   5     2754.85     2875.50     31.28 o
   3   8   5     2884.26     2781.15     20.69 o
   4   8   5      287.08      303.80     12.06 o
   5   8   5        0.68        3.56      3.82 o
   6   8   5      743.51      713.78     31.65 o
   7   8   5      126.55      130.02     15.84 o
   8   8   5     1388.81     1282.53     25.99 o
   9   8   5     1288.85     1258.85     34.90 o
  10   8   5       67.69       85.22     32.21 o
  11   8   5      182.43      146.12     30.09 o
  12   8   5       63.00       76.96     35.06 o
  13   8   5        0.28       38.30     28.28 o
 -13   9   5       10.94       32.13     17.01 o
 -12   9   5       11.01       22.19     15.46 o
 -11   9   5       19.95       27.83     15.80 o
 -10   9   5      208.79      212.03     15.25 o
  -9   9   5     1113.55     1058.60     20.53 o
  -8   9   5      253.48      256.51     20.99 o
  -7   9   5      144.12      122.92     14.59 o
  -6   9   5      165.68      185.48     11.62 o
  -5   9   5     1038.99     1053.82     17.00 o
  -4   9   5       83.06       93.10      8.10 o
  -3   9   5     2166.19     2231.48     17.60 o
  -2   9   5     3448.29     3586.51     41.20 o
  -1   9   5     1395.06     1408.42     14.42 o
   0   9   5        7.20        6.20      5.04 o
   1   9   5      355.75      352.31     10.12 o
   2   9   5      521.32      475.50      6.94 o
   3   9   5     1087.15     1148.89     18.25 o
   4   9   5      117.01      144.46      9.73 o
   5   9   5     1158.11     1101.36     24.10 o
   6   9   5       64.25       51.33     15.91 o
   7   9   5      108.87      104.78     32.50 o
   8   9   5      126.72      150.29     18.97 o
   9   9   5      215.59      177.40     30.83 o
  10   9   5      198.18      204.16     26.77 o
  11   9   5        5.84       12.50     27.30 o
  12   9   5      302.27      298.47     45.29 o
 -12  10   5       46.89       58.49     15.58 o
 -11  10   5       61.65       61.11     14.90 o
 -10  10   5      112.78      103.89     14.19 o
  -9  10   5      475.99      450.71     16.08 o
  -8  10   5      640.17      648.43     27.59 o
  -7  10   5      244.45      242.34     13.29 o
  -6  10   5        4.18        9.49      9.66 o
  -5  10   5      819.15      744.69     11.36 o
  -4  10   5      368.05      375.54      8.91 o
  -3  10   5        3.73       11.41      6.34 o
  -2  10   5        2.38       12.60      6.01 o
  -1  10   5      145.36      165.48      5.97 o
   0  10   5      100.11      100.67      7.42 o
   1  10   5        4.03       13.84      4.74 o
   2  10   5     1979.24     2089.33     24.84 o
   3  10   5     1593.54     1610.17     20.10 o
   4  10   5      174.44      149.91     14.00 o
   5  10   5      772.63      765.04     13.16 o
   6  10   5      190.34      172.28     12.59 o
   7  10   5      232.45      223.85     24.45 o
   8  10   5      276.48      262.26     20.28 o
   9  10   5      795.62      741.27     25.23 o
  10  10   5       41.82       48.47     20.09 o
  11  10   5       22.76       19.52     27.20 o
  12  10   5        0.03       45.43     21.82 o
 -12  11   5        5.58       20.74     15.28 o
 -11  11   5       95.72       89.99     15.43 o
 -10  11   5       21.32       16.64     14.43 o
  -9  11   5       61.77      101.44     13.99 o
  -8  11   5      126.33      132.65     14.27 o
  -7  11   5      391.49      388.42     13.56 o
  -6  11   5       50.35       42.59     10.70 o
  -5  11   5       35.45       42.61      8.28 o
  -4  11   5       45.05       45.81      7.14 o
  -3  11   5        4.53        8.65      6.94 o
  -2  11   5      250.86      226.26      7.26 o
  -1  11   5       76.49       91.91      7.25 o
   0  11   5      277.54      308.40      6.53 o
   1  11   5        9.59       10.46      4.01 o
   2  11   5      158.78      142.12     10.21 o
   3  11   5      442.67      441.59      9.95 o
   4  11   5        7.73       10.66      7.35 o
   5  11   5      213.10      172.49     14.54 o
   6  11   5       74.11       54.25     14.20 o
   7  11   5       60.38       32.36     17.86 o
   8  11   5      313.55      302.81     22.67 o
   9  11   5       51.12       56.23     20.55 o
  10  11   5       10.65       13.97     18.06 o
  11  11   5       46.93       94.16     26.38 o
  12  11   5       74.66       75.08     18.76 o
 -12  12   5        0.24       21.24     18.68 o
 -11  12   5        1.81       14.81     17.92 o
 -10  12   5       57.49       67.40     14.70 o
  -9  12   5       93.30      115.36     19.21 o
  -8  12   5      157.32      164.46     13.03 o
  -7  12   5       96.97      113.95     12.15 o
  -6  12   5      159.94      158.29     11.17 o
  -5  12   5        1.03        4.79      8.20 o
  -4  12   5      220.33      218.54      8.50 o
  -3  12   5        7.82       13.21      6.49 o
  -2  12   5       67.92       74.18      7.15 o
  -1  12   5      282.11      286.47      6.56 o
   0  12   5        6.95        6.60      5.24 o
   1  12   5      502.05      472.46     18.99 o
   2  12   5       19.73       18.08      9.87 o
   3  12   5      109.26      127.63      8.45 o
   4  12   5       63.80       64.61      8.06 o
   5  12   5     1174.75     1128.22     16.51 o
   6  12   5      507.97      475.88     13.73 o
   7  12   5      611.45      566.57     24.64 o
   8  12   5      131.74      136.93     18.76 o
   9  12   5      365.83      333.50     23.09 o
  10  12   5        9.35       25.02     17.21 o
  11  12   5      100.14      110.01     18.45 o
  12  12   5        0.94       28.33     22.01 o
 -12  13   5       11.99       20.27     18.91 o
 -11  13   5       24.23       27.48     14.97 o
 -10  13   5       22.03       36.74     14.23 o
  -9  13   5      591.82      580.93     21.61 o
  -8  13   5      157.36      150.29     13.19 o
  -7  13   5       33.57       37.86     10.41 o
  -6  13   5       81.32      100.00     11.11 o
  -5  13   5      293.97      300.39     10.27 o
  -4  13   5        4.71        6.42      9.92 o
  -3  13   5     1306.39     1308.61     21.69 o
  -2  13   5      425.36      457.16      7.63 o
  -1  13   5      169.21      168.48     11.66 o
   0  13   5       11.65       17.40      7.35 o
   1  13   5        0.40        7.82      5.25 o
   2  13   5      580.02      573.70     15.89 o
   3  13   5      458.07      476.98     10.75 o
   4  13   5       40.03       50.78      8.35 o
   5  13   5      744.54      709.25     14.89 o
   6  13   5      487.76      449.05     22.54 o
   7  13   5        5.03       -2.68     16.40 o
   8  13   5        7.23        4.01     19.70 o
   9  13   5      389.09      384.83     23.19 o
  10  13   5       99.12      108.06     23.64 o
  11  13   5       10.39       27.32     23.85 o
  12  13   5      404.41      407.75     28.21 o
 -11  14   5       34.71       42.32     18.90 o
 -10  14   5       26.77       41.92     18.42 o
  -9  14   5        4.19       30.82     13.14 o
  -8  14   5       34.22       41.62     11.96 o
  -7  14   5        1.12       12.27     11.57 o
  -6  14   5       67.24       68.09     10.94 o
  -5  14   5      361.38      357.70     11.37 o
  -4  14   5       34.41       39.98      7.24 o
  -3  14   5       20.45       21.46      6.30 o
  -2  14   5       62.59       71.71      9.46 o
  -1  14   5       81.24       89.04      7.91 o
   0  14   5       85.07       92.36      6.63 o
   1  14   5        0.79       15.51      8.71 o
   2  14   5     1410.52     1491.68     34.21 o
   3  14   5      655.98      662.02     12.23 o
   4  14   5      513.47      510.44     14.42 o
   5  14   5       11.05        9.59     10.84 o
   6  14   5      375.77      384.84     14.19 o
   7  14   5       41.07       46.62     20.56 o
   8  14   5      509.17      478.57     25.62 o
   9  14   5      230.59      207.21     22.41 o
  10  14   5      123.51      102.30     22.78 o
  11  14   5      109.29      135.46     23.46 o
 -11  15   5      438.25      402.89     69.85 o
 -10  15   5        1.56       22.74     16.96 o
  -9  15   5      368.97      352.02     19.47 o
  -8  15   5       45.77       63.87     16.87 o
  -7  15   5       29.44       26.43     14.03 o
  -6  15   5       78.69      106.21     16.79 o
  -5  15   5      856.42      897.61     32.83 o
  -4  15   5       21.64       24.12     11.23 o
  -3  15   5      526.65      531.42     13.69 o
  -2  15   5     1100.10     1082.13     16.05 o
  -1  15   5       13.62       16.18      6.96 o
   0  15   5       15.70       30.26      6.45 o
   1  15   5        0.47        6.44      9.60 o
   2  15   5       57.75       63.92     12.11 o
   3  15   5       24.39       29.47      9.48 o
   4  15   5      170.37      185.37     10.48 o
   5  15   5       15.95       21.12     16.85 o
   6  15   5        3.83        4.97     16.43 o
   7  15   5      473.06      515.26     56.69 o
   8  15   5      128.31      138.95     27.01 o
   9  15   5       88.04      103.51     21.65 o
  10  15   5       70.34       94.74     21.16 o
  11  15   5       38.29       52.86     21.95 o
 -11  16   5       34.63       34.05     18.01 o
 -10  16   5      262.17      274.39     21.94 o
  -9  16   5       51.97       38.26     16.64 o
  -8  16   5       53.27       56.97     17.75 o
  -7  16   5      177.99      155.63     17.53 o
  -6  16   5      209.94      219.96     16.64 o
  -5  16   5      338.74      357.23     12.92 o
  -4  16   5      200.88      182.22     11.49 o
  -3  16   5        0.21        4.48      9.90 o
  -2  16   5      331.44      350.66      9.04 o
  -1  16   5        0.32        7.00      7.37 o
   0  16   5       73.28       75.56      9.37 o
   1  16   5       40.25       45.57     11.24 o
   2  16   5       72.56       94.35     12.91 o
   3  16   5      227.61      266.99     13.40 o
   4  16   5        0.39        9.27      9.26 o
   5  16   5        7.10       19.04     13.58 o
   6  16   5      481.72      476.40     52.56 o
   7  16   5       62.18       75.24     18.70 o
   8  16   5        8.11       18.60     17.97 o
   9  16   5        0.45       11.49     21.02 o
  10  16   5        5.66       22.52     23.48 o
  11  16   5       59.17       77.24     34.79 o
 -11  17   5       11.26       21.71     20.91 o
 -10  17   5       26.20       35.43     16.70 o
  -9  17   5        3.26        1.04     15.37 o
  -8  17   5      257.36      270.49     20.29 o
  -7  17   5      345.17      336.35     19.23 o
  -6  17   5      413.25      393.13     18.96 o
  -5  17   5       31.08       40.06     10.43 o
  -4  17   5      247.91      247.01     12.72 o
  -3  17   5      440.58      485.85     10.96 o
  -2  17   5      208.54      228.81      8.42 o
  -1  17   5       11.34       17.37      7.90 o
   0  17   5        2.47       10.20      9.47 o
   1  17   5        0.07       -1.59     12.72 o
   2  17   5       25.65       19.59     13.95 o
   3  17   5      221.63      217.01     12.24 o
   4  17   5       33.99       41.36     10.19 o
   5  17   5      300.53      324.83     16.24 o
   6  17   5      116.04      135.25     34.16 o
   7  17   5        0.00       36.83     31.26 o
   8  17   5        0.03       17.76     21.69 o
   9  17   5      165.64      156.01     24.20 o
  10  17   5       11.45       28.46     24.30 o
 -10  18   5       83.83       94.70     19.96 o
  -9  18   5       88.22      106.70     19.11 o
  -8  18   5        7.36       -1.58     16.13 o
  -7  18   5        1.57        3.75     16.78 o
  -6  18   5      290.96      300.52     27.61 o
  -5  18   5       15.06       38.56     12.61 o
  -4  18   5      123.19      141.81     12.43 o
  -3  18   5       34.98       46.25      8.96 o
  -2  18   5        7.41        5.71      9.59 o
  -1  18   5      306.97      311.87     11.61 o
   0  18   5      191.64      199.80     10.77 o
   1  18   5        2.37        1.99     13.53 o
   2  18   5      419.87      445.38     14.50 o
   3  18   5        0.55       11.75      9.79 o
   4  18   5      370.88      344.13     13.18 o
   5  18   5      477.94      504.91     32.82 o
   6  18   5       11.35       33.06     54.66 o
   7  18   5      230.12      241.75     68.56 o
   8  18   5      131.55      136.95     25.94 o
   9  18   5      569.92      581.31     65.72 o
  10  18   5       47.84       82.44     64.35 o
 -10  19   5      301.61      312.13     25.33 o
  -9  19   5       91.47       87.56     17.86 o
  -8  19   5       23.74       44.04     22.88 o
  -7  19   5       13.46       36.01     19.67 o
  -6  19   5       11.95       26.54     16.11 o
  -5  19   5      548.12      598.59     29.94 o
  -4  19   5      560.22      578.48     13.60 o
  -3  19   5       56.02       50.39     10.53 o
  -2  19   5      129.45      127.76     10.49 o
  -1  19   5        0.20        2.78      9.65 o
   0  19   5       45.82       35.04     11.64 o
   1  19   5       31.65       34.96     13.43 o
   2  19   5       16.31       19.66     12.77 o
   3  19   5        2.66        9.12     11.65 o
   4  19   5       92.27       98.44     10.92 o
   5  19   5      262.56      242.32     16.33 o
   6  19   5       73.44      108.53     52.74 o
   7  19   5      820.59      817.27     85.65 o
   8  19   5      118.61      135.81     30.55 o
   9  19   5       42.90       94.25     64.90 o
  10  19   5        0.00       40.77     49.81 o
  -9  20   5      126.81      140.31     18.26 o
  -8  20   5       74.87      100.15     19.55 o
  -7  20   5       26.10       48.41     16.99 o
  -6  20   5       30.48       61.63     21.78 o
  -5  20   5      437.48      449.96     14.72 o
  -4  20   5        1.68       13.63     10.50 o
  -3  20   5       47.24       31.81     10.61 o
  -2  20   5      222.26      206.04     11.09 o
  -1  20   5        0.01       16.38      9.66 o
   0  20   5      149.21      152.17     12.60 o
   1  20   5     1097.53     1138.45     28.81 o
   2  20   5      308.21      305.38     16.12 o
   3  20   5       12.91        9.62     11.55 o
   4  20   5       59.09       68.32     11.60 o
   5  20   5        2.25       11.35     12.14 o
   6  20   5        7.33        2.13     21.64 o
   7  20   5       64.22       89.77     32.94 o
   8  20   5       19.72       43.49     46.36 o
   9  20   5      167.40      177.52     39.52 o
  -9  21   5       13.31       28.85     17.60 o
  -8  21   5      225.05      247.79     18.14 o
  -7  21   5      554.74      564.99     32.37 o
  -6  21   5       18.43       25.94     14.77 o
  -5  21   5       40.40       52.15     14.01 o
  -4  21   5       70.96       85.18     12.28 o
  -3  21   5      112.41       98.87     12.69 o
  -2  21   5      344.70      348.78     14.37 o
  -1  21   5       63.33       64.35     12.32 o
   0  21   5       78.25       90.82     12.93 o
   1  21   5       74.81       86.93     14.03 o
   2  21   5       10.40       18.99     14.67 o
   3  21   5       36.21       42.45     11.60 o
   4  21   5      135.38      164.98     13.11 o
   5  21   5       15.41        9.88     11.57 o
   6  21   5       71.60       88.72     27.25 o
   7  21   5      340.16      334.21     25.63 o
   8  21   5        0.07       -7.72     35.10 o
   9  21   5        0.49        3.66     23.99 o
  -8  22   5       57.75       69.22     17.99 o
  -7  22   5       13.86       47.87     17.55 o
  -6  22   5        1.29        7.11     16.62 o
  -5  22   5        0.36       12.13     14.80 o
  -4  22   5        0.52       22.99     13.00 o
  -3  22   5       67.77       61.94     13.32 o
  -2  22   5        0.18        5.49     11.99 o
  -1  22   5       22.56       26.98     12.65 o
   0  22   5        2.01       10.66     14.09 o
   1  22   5       54.35       66.12     14.40 o
   2  22   5       40.97       37.49     12.05 o
   3  22   5      103.94      116.80     13.57 o
   4  22   5        5.41        9.08     11.15 o
   5  22   5       45.24       52.38     11.51 o
   6  22   5      328.10      333.15     25.35 o
   7  22   5       55.67       42.24     27.79 o
   8  22   5        0.01        6.38     21.28 o
  -7  23   5      318.83      282.69     19.95 o
  -6  23   5      234.60      212.53     21.83 o
  -5  23   5        0.99       18.04     13.82 o
  -4  23   5       74.30       85.75     12.89 o
  -3  23   5      152.19      148.70     13.78 o
  -2  23   5        6.08        8.71     13.44 o
  -1  23   5      200.20      156.83     12.80 o
   0  23   5       85.42       71.47     14.19 o
   1  23   5       13.66       21.04     16.72 o
   2  23   5       10.89       14.16     12.38 o
   3  23   5        4.88       10.39     11.73 o
   4  23   5        2.79       17.60     12.74 o
   5  23   5       34.29       52.74     15.59 o
   6  23   5       77.96       97.11     23.13 o
   7  23   5        1.82       18.61     39.02 o
  -7  24   5        3.52        8.03     29.88 o
  -6  24   5       24.40       32.44     16.89 o
  -5  24   5       23.22       38.69     15.50 o
  -4  24   5        0.03        9.84     12.52 o
  -3  24   5        2.01       16.44     12.96 o
  -2  24   5        8.02       23.06     12.57 o
  -1  24   5      101.25       99.24     12.09 o
   0  24   5        0.09        7.56     14.39 o
   1  24   5       43.33       45.49     15.09 o
   2  24   5       12.50       34.96     12.82 o
   3  24   5       42.34       46.58     12.82 o
   4  24   5       47.40       68.24     13.95 o
   5  24   5       80.09       86.08     17.33 o
   6  24   5       29.78       42.59     16.07 o
   7  24   5      278.71      291.04     23.50 o
  -6  25   5       96.64      108.46     19.60 o
  -5  25   5      109.04      130.26     16.75 o
  -4  25   5       19.61       21.08     15.49 o
  -3  25   5      219.51      236.60     16.89 o
  -2  25   5        4.71       23.67     12.42 o
  -1  25   5       36.32       44.86     12.35 o
   0  25   5        1.89       10.54     14.25 o
   1  25   5       11.86        5.15     14.42 o
   2  25   5       30.92       29.45     12.37 o
   3  25   5       21.19       23.42     12.68 o
   4  25   5        2.68       16.30     12.89 o
   5  25   5        1.10       18.37     16.64 o
   6  25   5       21.73       33.97     16.34 o
  -5  26   5       15.79       22.31     14.31 o
  -4  26   5      155.19      154.73     15.91 o
  -3  26   5       10.71       30.59     13.04 o
  -2  26   5        6.86       28.84     13.09 o
  -1  26   5        5.25       11.97     15.41 o
   0  26   5       53.11       67.20     15.45 o
   1  26   5       49.62       32.93     16.29 o
   2  26   5      331.15      297.22     15.39 o
   3  26   5        9.32       26.41     15.05 o
   4  26   5      166.59      174.13     15.52 o
   5  26   5       18.50       19.13     16.41 o
  -3  27   5        6.77       15.85     15.69 o
  -2  27   5      186.39      175.74     16.25 o
  -1  27   5       30.42       63.23     16.22 o
   0  27   5       19.66       19.40     16.02 o
   1  27   5        9.26       15.36     13.62 o
   2  27   5        2.76       23.50     16.89 o
   3  27   5       28.96       32.02     13.94 o
  -1  28   5       51.19       70.80     16.11 o
   0  28   5       25.40       56.77     16.83 o
   1  28   5       50.33       59.26     14.37 o
 -13   0   6      556.76      636.01     40.10 o
 -12   0   6      474.08      497.48     34.15 o
 -11   0   6      104.08      162.83     21.07 o
 -10   0   6     2223.66     2076.37     33.40 o
  -9   0   6     1739.34     1598.21     29.00 o
  -8   0   6     2432.90     2352.79     36.90 o
  -7   0   6     5421.43     5101.23     41.11 o
  -6   0   6      439.75      456.19     17.14 o
  -5   0   6      108.57      105.53      8.09 o
  -4   0   6      105.14      124.63     12.67 o
  -3   0   6       97.00       91.84     11.54 o
  -2   0   6     4481.57     4506.59    120.23 o
  -1   0   6     1758.16     1679.02     34.69 o
   0   0   6       32.22       28.13      6.98 o
   1   0   6      128.46      144.26     10.59 o
   2   0   6      269.10      285.71     16.80 o
   3   0   6     1752.01     1946.68     29.23 o
   4   0   6       49.75       36.35     13.56 o
   5   0   6     1060.97     1044.21     19.16 o
   6   0   6      107.17      103.94     13.11 o
   7   0   6     3477.65     3297.63     32.24 o
   8   0   6     1141.45     1142.63     29.25 o
   9   0   6     1130.44     1162.34     31.94 o
  10   0   6      136.65      123.80     17.67 o
  11   0   6       22.94       15.65     25.94 o
  12   0   6      208.92      159.66     34.13 o
  13   0   6       30.96       42.97     29.68 o
 -13   1   6       51.43       73.47     19.71 o
 -12   1   6        1.90        8.87     15.54 o
 -11   1   6       23.05       25.89     14.64 o
 -10   1   6      136.14      151.03     15.36 o
  -9   1   6        1.47       15.18     10.97 o
  -8   1   6      146.50      135.07     11.95 o
  -7   1   6      838.22      848.01     15.26 o
  -6   1   6      148.90      133.25     11.59 o
  -5   1   6      386.45      373.76      7.98 o
  -4   1   6       24.68       19.79      6.28 o
  -3   1   6      261.31      226.57      7.41 o
  -2   1   6     1362.40     1422.43     19.71 o
  -1   1   6     1959.04     1974.09     40.67 o
   0   1   6      597.56      573.33      8.19 o
   1   1   6       63.67       59.23      3.60 o
   2   1   6     1831.11     1890.07     20.78 o
   3   1   6      359.67      366.19     10.86 o
   4   1   6      257.70      244.04      9.92 o
   5   1   6       12.86       13.37      9.46 o
   6   1   6       71.32       52.91      9.46 o
   7   1   6      624.03      594.23     17.13 o
   8   1   6       60.89       47.10     10.46 o
   9   1   6      987.47      898.57     15.85 o
  10   1   6     2095.39     2111.66     47.16 o
  11   1   6       22.87       31.55     13.87 o
  12   1   6      317.27      364.94     35.47 o
 -13   2   6        1.88       12.61     16.58 o
 -12   2   6       85.57       98.04     16.31 o
 -11   2   6       69.27       70.43     13.96 o
 -10   2   6      311.44      292.67     16.72 o
  -9   2   6       21.67       27.47     13.86 o
  -8   2   6       18.22       17.48     12.35 o
  -7   2   6      506.15      502.92     14.03 o
  -6   2   6       50.01       60.74      9.68 o
  -5   2   6        0.03       10.38      6.42 o
  -4   2   6        0.27        3.46      7.12 o
  -3   2   6        6.09        6.21      7.26 o
  -2   2   6     1404.77     1368.83     19.70 o
  -1   2   6      462.29      420.25     13.05 o
   0   2   6      282.23      258.11     12.89 o
   1   2   6     3383.07     3307.13     25.64 o
   2   2   6      442.45      469.71      6.12 o
   3   2   6     1097.57     1120.64     14.60 o
   4   2   6      218.52      236.11     10.26 o
   5   2   6       54.01       45.79      9.13 o
   6   2   6       44.49       42.32      9.19 o
   7   2   6      157.91      142.62     11.64 o
   8   2   6      367.98      338.72     18.48 o
   9   2   6      111.45      120.55     11.41 o
  10   2   6      190.17      190.03     16.17 o
  11   2   6       34.89       28.37     14.83 o
  12   2   6       38.69       47.76     22.80 o
 -13   3   6       28.93       55.82     16.67 o
 -12   3   6        8.08       16.45     13.16 o
 -11   3   6        0.09        3.11     14.39 o
 -10   3   6       63.73       51.29     13.68 o
  -9   3   6       12.19        7.68     13.91 o
  -8   3   6      365.25      345.45     15.90 o
  -7   3   6       30.24       18.92     12.44 o
  -6   3   6      154.57      127.36     12.20 o
  -5   3   6       25.73       32.91      7.08 o
  -4   3   6      122.46      122.24      7.78 o
  -3   3   6      407.22      429.69      9.37 o
  -2   3   6        3.90       13.26      6.70 o
  -1   3   6       24.33       20.13      5.87 o
   0   3   6      174.47      157.69      8.80 o
   1   3   6       97.62       88.06      4.23 o
   2   3   6       57.47       45.30      6.09 o
   3   3   6        0.63       -2.56      8.12 o
   4   3   6       54.82       57.63     12.92 o
   5   3   6       22.73       35.23      9.49 o
   6   3   6       82.92       96.24      9.78 o
   7   3   6       16.62       14.52     10.55 o
   8   3   6        0.21       -2.71     12.15 o
   9   3   6        0.23        4.53     17.21 o
  10   3   6      125.90      187.46     24.80 o
  11   3   6       24.02       20.08     15.29 o
  12   3   6       33.85       23.64     16.94 o
 -12   4   6      171.68      184.77     17.44 o
 -11   4   6       24.00       18.79     14.56 o
 -10   4   6     1693.59     1524.42     23.92 o
  -9   4   6       29.28       22.31     13.60 o
  -8   4   6      398.32      342.27     17.73 o
  -7   4   6     2082.81     1998.10     23.42 o
  -6   4   6      154.77      149.53     11.90 o
  -5   4   6      281.17      299.74     12.14 o
  -4   4   6      998.58     1019.71     11.74 o
  -3   4   6        5.63        4.08      7.45 o
  -2   4   6     1182.67     1115.87     11.11 o
  -1   4   6      269.27      266.17      7.53 o
   0   4   6      201.68      194.28      6.74 o
   1   4   6     1041.81     1057.28     12.72 o
   2   4   6      206.50      200.74      7.78 o
   3   4   6        0.91        1.71      3.81 o
   4   4   6      422.94      349.97     32.33 o
   5   4   6       71.92       85.32     13.63 o
   6   4   6       21.77       14.13      9.19 o
   7   4   6      141.48      140.44     10.16 o
   8   4   6      408.63      404.55     19.67 o
   9   4   6      301.35      290.20     18.66 o
  10   4   6      276.69      280.20     16.61 o
  11   4   6       44.53       49.57     15.79 o
  12   4   6       49.41       47.77     17.24 o
 -12   5   6      457.52      476.11     19.79 o
 -11   5   6       11.42       25.92     18.71 o
 -10   5   6        0.03        7.43     13.97 o
  -9   5   6        9.70       18.02     13.81 o
  -8   5   6      885.60      882.35     19.36 o
  -7   5   6        7.38       13.96     15.00 o
  -6   5   6       96.24      111.93     12.37 o
  -5   5   6       21.13       33.05      7.56 o
  -4   5   6      212.44      201.06      8.63 o
  -3   5   6       11.86       19.60      7.45 o
  -2   5   6      657.15      714.45      9.91 o
  -1   5   6      117.21      121.58      6.63 o
   0   5   6      394.38      430.63      8.11 o
   1   5   6       39.36       40.21      6.88 o
   2   5   6      346.84      318.08     13.58 o
   3   5   6       89.52      101.56      5.35 o
   4   5   6      145.16      137.83      5.05 o
   5   5   6       13.01       19.94     10.39 o
   6   5   6      553.64      527.25     12.68 o
   7   5   6      711.91      675.56     21.57 o
   8   5   6      352.93      367.18     18.85 o
   9   5   6      113.66      114.59     37.66 o
  10   5   6      995.52      965.40     44.04 o
  11   5   6       12.67       15.32     15.26 o
  12   5   6      157.17      181.82     17.95 o
 -12   6   6       39.18       49.70     17.34 o
 -11   6   6       16.93        6.48     19.42 o
 -10   6   6     1071.19     1010.74     28.38 o
  -9   6   6        0.51        1.53     16.56 o
  -8   6   6       40.13       33.33     13.65 o
  -7   6   6      823.32      739.48     16.89 o
  -6   6   6        8.68        2.26     11.67 o
  -5   6   6       10.65       22.38      7.62 o
  -4   6   6       62.87       57.29      7.84 o
  -3   6   6      123.76      122.91      8.32 o
  -2   6   6        2.43       15.09      6.58 o
  -1   6   6      387.70      422.56      9.50 o
   0   6   6      457.98      438.16      8.24 o
   1   6   6        7.39       23.90      6.68 o
   2   6   6      665.34      671.32     20.96 o
   3   6   6        0.11        2.49      3.02 o
   4   6   6      979.80     1019.96     11.00 o
   5   6   6       56.70       61.89      8.25 o
   6   6   6       81.52       65.51     20.67 o
   7   6   6      605.53      587.81     20.75 o
   8   6   6      668.93      672.56     61.09 o
   9   6   6       10.34        7.59     17.37 o
  10   6   6      385.99      391.65     42.50 o
  11   6   6       87.17       70.21     14.70 o
  12   6   6       45.02       48.61     15.82 o
 -12   7   6       25.27       31.83     15.84 o
 -11   7   6        2.17       27.67     18.09 o
 -10   7   6       28.15       38.42     14.25 o
  -9   7   6      156.09      168.93     15.86 o
  -8   7   6      273.23      251.27     16.05 o
  -7   7   6        7.44       16.08     12.31 o
  -6   7   6        1.88        9.00     13.82 o
  -5   7   6      356.21      369.07      9.97 o
  -4   7   6       45.32       53.87      7.77 o
  -3   7   6       13.37       12.04      6.68 o
  -2   7   6       66.22       76.42      7.02 o
  -1   7   6       66.79       69.73      6.20 o
   0   7   6      105.46      114.32      6.31 o
   1   7   6       16.12        7.83      6.78 o
   2   7   6        5.68       10.72      7.01 o
   3   7   6      538.98      535.10     11.57 o
   4   7   6      218.77      223.90      6.57 o
   5   7   6       94.17      109.43      5.93 o
   6   7   6      270.93      253.54     19.80 o
   7   7   6        0.90        1.77     15.27 o
   8   7   6      598.37      600.02     21.66 o
   9   7   6        9.70       26.19     17.89 o
  10   7   6      165.50      243.58     22.23 o
  11   7   6        0.04       19.46     27.39 o
  12   7   6      236.23      233.23     18.22 o
 -12   8   6       31.94       37.24     16.85 o
 -11   8   6       14.45       18.25     15.62 o
 -10   8   6       21.08       32.49     15.17 o
  -9   8   6      568.49      565.97     28.29 o
  -8   8   6      173.36      186.66     14.24 o
  -7   8   6       11.50       20.75     11.99 o
  -6   8   6       85.79       87.04     11.82 o
  -5   8   6        3.02        2.42      8.37 o
  -4   8   6      167.38      174.03      8.85 o
  -3   8   6      132.46      133.84      7.63 o
  -2   8   6        7.04        3.49      6.80 o
  -1   8   6       14.55       10.70      6.44 o
   0   8   6      821.60      771.85      9.34 o
   1   8   6      447.89      441.01      9.57 o
   2   8   6      134.29      152.07     12.03 o
   3   8   6      311.99      276.93     10.76 o
   4   8   6       19.48       20.48      8.03 o
   5   8   6        0.04       12.96      9.06 o
   6   8   6        0.07       27.87     24.58 o
   7   8   6        0.37       36.80     29.05 o
   8   8   6        0.80       32.19     19.17 o
   9   8   6       28.86       84.44     39.35 o
  10   8   6       77.49      115.91     30.49 o
  11   8   6        6.01       34.32     21.71 o
  12   8   6       20.22        6.38     31.03 o
 -12   9   6        5.11       14.38     18.42 o
 -11   9   6        7.67        7.08     19.27 o
 -10   9   6      131.57      103.83     15.51 o
  -9   9   6        2.83        8.38     14.94 o
  -8   9   6      121.54      112.04     12.81 o
  -7   9   6        3.56        6.84     16.19 o
  -6   9   6       37.63       53.27     11.49 o
  -5   9   6      235.79      254.93     11.99 o
  -4   9   6        0.00       14.16      7.69 o
  -3   9   6        2.74        9.77      7.71 o
  -2   9   6      218.68      216.10      8.04 o
  -1   9   6       89.71      100.05      6.89 o
   0   9   6      203.36      195.61      7.04 o
   1   9   6       60.49       64.82      8.16 o
   2   9   6     1325.37     1340.06     15.77 o
   3   9   6        5.92       16.36      6.16 o
   4   9   6        2.82        1.93      8.48 o
   5   9   6      121.13      123.56      9.80 o
   6   9   6      509.78      539.89     38.90 o
   7   9   6      383.32      366.38     21.49 o
   8   9   6      207.18      212.22     48.90 o
   9   9   6      153.28      186.49     66.04 o
  10   9   6      221.07      212.82     24.80 o
  11   9   6       19.42       10.54     26.41 o
  12   9   6       76.13       34.49     21.23 o
 -12  10   6        9.97       14.89     17.08 o
 -11  10   6       32.70       35.39     17.05 o
 -10  10   6      105.06       91.04     16.54 o
  -9  10   6        0.82       14.07     12.91 o
  -8  10   6        3.43       10.36     11.23 o
  -7  10   6     1090.19     1052.91     18.79 o
  -6  10   6      132.16      138.26     11.84 o
  -5  10   6       17.28       27.72      9.82 o
  -4  10   6       55.66       60.38      8.25 o
  -3  10   6      365.39      388.48      9.14 o
  -2  10   6       56.68       55.54      6.96 o
  -1  10   6     1868.04     1822.44     18.22 o
   0  10   6     1213.71     1240.05     13.66 o
   1  10   6      630.30      624.79     15.07 o
   2  10   6       22.33       21.52     10.69 o
   3  10   6       33.21       34.02      8.46 o
   4  10   6       20.00       24.26      9.16 o
   5  10   6     1114.78     1064.62     15.33 o
   6  10   6       85.19       95.48     35.48 o
   7  10   6      217.81      201.53     20.93 o
   8  10   6       58.50       22.56     18.52 o
   9  10   6       60.98       27.24     18.43 o
  10  10   6       25.64        9.73     21.16 o
  11  10   6      178.83      150.72     38.43 o
  12  10   6       36.85       46.46     23.44 o
 -11  11   6      115.19      133.48     16.37 o
 -10  11   6      167.69      157.74     16.73 o
  -9  11   6      535.92      528.24     16.78 o
  -8  11   6      108.10      112.65     13.08 o
  -7  11   6        2.01       11.22     11.37 o
  -6  11   6      148.54      125.68     11.35 o
  -5  11   6      238.05      262.46     11.61 o
  -4  11   6      220.81      208.91      8.82 o
  -3  11   6      209.78      237.65      8.63 o
  -2  11   6        8.81       16.97      6.58 o
  -1  11   6      542.74      554.68      8.80 o
   0  11   6      188.04      192.77      9.81 o
   1  11   6       52.78       57.87      8.38 o
   2  11   6       85.54       86.14     12.44 o
   3  11   6      846.18      870.63     11.74 o
   4  11   6     2148.01     2008.68     20.29 o
   5  11   6      261.75      259.31     12.55 o
   6  11   6       49.44       16.45     18.07 o
   7  11   6       70.97       49.15     17.30 o
   8  11   6      479.37      433.43     24.36 o
   9  11   6      156.02      164.32     31.27 o
  10  11   6      364.23      356.85     23.50 o
  11  11   6       22.08       13.11     23.01 o
 -11  12   6       12.89       17.41     15.03 o
 -10  12   6        2.83       20.38     14.60 o
  -9  12   6      216.03      202.62     14.21 o
  -8  12   6       70.18       59.27     12.33 o
  -7  12   6      581.66      570.76     15.52 o
  -6  12   6      643.32      642.38     15.58 o
  -5  12   6      189.81      210.30     12.86 o
  -4  12   6        0.21        5.84      7.72 o
  -3  12   6      199.32      182.16      8.12 o
  -2  12   6       35.42       35.83      8.10 o
  -1  12   6      871.92      874.98     15.71 o
   0  12   6     1492.79     1496.90     15.78 o
   1  12   6      569.95      550.58     15.60 o
   2  12   6       26.77       26.30     10.65 o
   3  12   6       26.90       36.27      7.96 o
   4  12   6      103.48       91.58     10.84 o
   5  12   6     1364.10     1398.95     18.92 o
   6  12   6       55.31       24.15     18.05 o
   7  12   6      664.22      648.05     25.51 o
   8  12   6        2.51        4.50     20.92 o
   9  12   6       23.92       11.08     21.99 o
  10  12   6       58.30       26.80     23.47 o
  11  12   6       72.58       73.62     24.26 o
 -11  13   6        0.25       10.96     19.10 o
 -10  13   6       40.70       50.83     15.27 o
  -9  13   6       40.67       64.01     13.78 o
  -8  13   6       71.36       55.12     13.15 o
  -7  13   6        0.53       -0.47     11.53 o
  -6  13   6       20.85       19.13     10.93 o
  -5  13   6       53.23       57.94      9.86 o
  -4  13   6       47.61       68.80      7.91 o
  -3  13   6       47.43       59.07     10.51 o
  -2  13   6       39.15       48.66     10.18 o
  -1  13   6      339.28      329.07     12.95 o
   0  13   6      164.23      142.67     10.05 o
   1  13   6      290.18      281.03     12.11 o
   2  13   6       14.03       22.61     11.20 o
   3  13   6      964.08      867.04     16.04 o
   4  13   6      617.99      574.47     14.85 o
   5  13   6      372.56      383.62     18.62 o
   6  13   6       90.97       76.54     19.89 o
   7  13   6       80.67       54.15     19.20 o
   8  13   6      654.84      597.92     25.97 o
   9  13   6       49.85       30.64     22.13 o
  10  13   6       25.05       28.84     20.31 o
  11  13   6        1.28       -1.39     25.98 o
 -11  14   6        0.35       25.69     18.69 o
 -10  14   6        6.64        3.17     16.26 o
  -9  14   6       71.79       64.12     17.16 o
  -8  14   6        0.00        8.36     14.14 o
  -7  14   6        0.06        8.02     16.78 o
  -6  14   6       22.76       24.18     15.61 o
  -5  14   6       38.53       39.92     15.53 o
  -4  14   6     1016.15     1032.16     16.48 o
  -3  14   6       61.75       63.12     10.79 o
  -2  14   6      379.01      373.17     12.00 o
  -1  14   6       42.11       43.53     10.02 o
   0  14   6       38.04       54.76      9.38 o
   1  14   6      457.58      451.15     12.20 o
   2  14   6        6.27       12.14     11.25 o
   3  14   6      542.76      523.40     11.79 o
   4  14   6       61.99       69.61     11.97 o
   5  14   6     1210.20     1131.15     48.21 o
   6  14   6      124.60      126.22     18.78 o
   7  14   6       26.23       10.23     20.16 o
   8  14   6        1.61        3.09     21.79 o
   9  14   6        1.56       -5.64     19.08 o
  10  14   6       77.53       65.29     24.07 o
  11  14   6       10.17        4.29     31.44 o
 -10  15   6       22.81       29.35     18.19 o
  -9  15   6       13.85       33.98     16.82 o
  -8  15   6      154.53      157.53     19.77 o
  -7  15   6       62.29       80.97     21.39 o
  -6  15   6        0.42        4.26     14.28 o
  -5  15   6       58.45       54.21     16.26 o
  -4  15   6      277.68      304.99     12.98 o
  -3  15   6       76.80       80.93     10.51 o
  -2  15   6        9.11        7.88      9.81 o
  -1  15   6       19.54       16.85      9.33 o
   0  15   6        1.94       14.87      9.13 o
   1  15   6      103.23      121.37     12.25 o
   2  15   6      511.90      519.75     15.74 o
   3  15   6        5.17        9.51      9.05 o
   4  15   6      230.71      230.01     13.33 o
   5  15   6       68.11       60.14     11.87 o
   6  15   6      237.56      240.77     21.82 o
   7  15   6      599.33      544.50     42.63 o
   8  15   6      363.85      385.19     48.96 o
   9  15   6      134.84      113.69     21.27 o
  10  15   6      130.78      139.53     36.90 o
 -10  16   6      434.88      443.33     24.78 o
  -9  16   6      129.66      150.45     21.01 o
  -8  16   6        9.37       27.08     18.51 o
  -7  16   6       16.98       23.46     16.40 o
  -6  16   6      102.79       92.29     25.35 o
  -5  16   6      361.57      354.16     20.39 o
  -4  16   6       13.40       22.85     10.84 o
  -3  16   6      125.59      134.48     11.03 o
  -2  16   6       49.58       55.51     10.56 o
  -1  16   6       27.40       24.02     10.49 o
   0  16   6        0.68       14.82      9.61 o
   1  16   6        0.97       14.07     11.73 o
   2  16   6     1355.94     1323.46     20.12 o
   3  16   6      167.66      169.57     10.72 o
   4  16   6      131.99      131.95     15.35 o
   5  16   6       11.85       23.35     13.36 o
   6  16   6      108.21      140.70     19.12 o
   7  16   6        0.38       34.52     36.87 o
   8  16   6      975.59      891.59     53.63 o
   9  16   6       25.82       25.53     21.89 o
  10  16   6       22.85       43.71     22.05 o
 -10  17   6       33.90       59.56     19.38 o
  -9  17   6        3.62       15.01     18.79 o
  -8  17   6      458.53      450.82     35.88 o
  -7  17   6      127.61      112.94     17.17 o
  -6  17   6       46.36       53.74     17.13 o
  -5  17   6      117.21      111.63     13.99 o
  -4  17   6        1.34       10.19     12.17 o
  -3  17   6       69.09       66.75     10.87 o
  -2  17   6      246.59      247.99     11.92 o
  -1  17   6       17.88       19.40     10.45 o
   0  17   6       23.36       23.35     10.18 o
   1  17   6       75.99       62.07     15.25 o
   2  17   6       10.18       17.04     13.30 o
   3  17   6       19.10       24.88      9.53 o
   4  17   6        3.81       13.61     12.51 o
   5  17   6        6.36       23.69     12.33 o
   6  17   6        9.70       30.40     20.63 o
   7  17   6       46.36       49.11     19.45 o
   8  17   6       51.35       64.98     21.52 o
   9  17   6        8.98       47.59     35.02 o
  10  17   6      264.58      245.46     27.47 o
  -9  18   6      460.55      458.10     24.31 o
  -8  18   6      120.68      137.65     19.82 o
  -7  18   6       43.44       48.37     16.78 o
  -6  18   6        0.01        3.11     17.59 o
  -5  18   6       52.92       53.89     14.09 o
  -4  18   6       22.70       37.01     11.21 o
  -3  18   6      298.23      272.51     11.94 o
  -2  18   6       19.22       24.09     10.82 o
  -1  18   6        5.72       17.18     10.70 o
   0  18   6      250.21      247.72     11.42 o
   1  18   6       55.19       65.11     13.92 o
   2  18   6      102.02       91.09     13.39 o
   3  18   6       47.54       49.60     11.13 o
   4  18   6      281.30      313.27     22.67 o
   5  18   6        3.10       14.99     12.71 o
   6  18   6      497.35      527.02     90.78 o
   7  18   6     1106.39     1055.88     28.99 o
   8  18   6      245.82      311.65     33.29 o
   9  18   6       44.49       87.66     40.26 o
  -9  19   6        0.53       15.38     20.53 o
  -8  19   6       44.48       49.67     17.27 o
  -7  19   6       22.23       36.27     17.09 o
  -6  19   6        6.08       -4.41     24.00 o
  -5  19   6       23.59       27.41     12.84 o
  -4  19   6       16.45       10.23     11.07 o
  -3  19   6        0.33        0.71     11.45 o
  -2  19   6      574.92      555.80     13.49 o
  -1  19   6      241.69      232.22     12.29 o
   0  19   6        2.63       17.22     10.32 o
   1  19   6       26.39       34.61     14.75 o
   2  19   6       85.48       92.74     15.12 o
   3  19   6       39.66       36.75     11.33 o
   4  19   6       39.22       39.35     13.51 o
   5  19   6        0.28       11.02     13.77 o
   6  19   6      130.31      194.38     65.13 o
   7  19   6       37.41       72.52     19.72 o
   8  19   6       29.21       35.10     22.59 o
   9  19   6        4.58       19.86     24.06 o
  -8  20   6       73.31      119.08     20.54 o
  -7  20   6       25.82       29.09     16.78 o
  -6  20   6      152.93      159.47     19.31 o
  -5  20   6      122.11      121.13     15.51 o
  -4  20   6      145.67      156.84     13.13 o
  -3  20   6       17.82       17.70     10.75 o
  -2  20   6      158.17      152.61     11.71 o
  -1  20   6        1.42       13.12     10.80 o
   0  20   6        1.61        9.80     11.61 o
   1  20   6        1.87        4.84     14.13 o
   2  20   6       18.06       17.97     13.95 o
   3  20   6       60.97       74.23     11.73 o
   4  20   6       49.15       87.82     14.06 o
   5  20   6      215.30      221.98     20.12 o
   6  20   6       76.88      148.19     54.44 o
   7  20   6      284.69      324.30     57.47 o
   8  20   6       38.33       56.79     35.49 o
  -8  21   6        1.18       26.68     20.68 o
  -7  21   6       85.38      113.47     30.17 o
  -6  21   6       56.49       27.36     16.78 o
  -5  21   6        0.03       30.15     14.44 o
  -4  21   6        7.45        9.56     12.92 o
  -3  21   6      261.45      280.12     14.09 o
  -2  21   6       55.57       46.52     12.77 o
  -1  21   6       28.16       29.72     12.44 o
   0  21   6        0.55        5.83     14.13 o
   1  21   6      158.87      156.03     15.76 o
   2  21   6      159.35      159.42     16.89 o
   3  21   6       22.85       24.15     15.18 o
   4  21   6       25.33       28.52     15.10 o
   5  21   6       10.35       13.11     15.34 o
   6  21   6      262.50      281.82     29.73 o
   7  21   6        7.27       68.04     24.45 o
   8  21   6       20.35       82.27     64.49 o
  -7  22   6       86.55      126.83     30.61 o
  -6  22   6       11.61       16.52     20.94 o
  -5  22   6        0.58       15.88     14.64 o
  -4  22   6       39.61       52.65     15.53 o
  -3  22   6       19.63       33.06     12.33 o
  -2  22   6      420.85      384.39     15.67 o
  -1  22   6        4.88       10.53     12.16 o
   0  22   6      153.33      140.55     17.20 o
   1  22   6      436.09      411.46     22.39 o
   2  22   6        1.04       11.53     12.61 o
   3  22   6        0.02        9.83     15.23 o
   4  22   6       13.33       26.76     16.41 o
   5  22   6      294.66      319.58     17.34 o
   6  22   6       77.66       80.28     24.70 o
   7  22   6      728.19      769.36     34.90 o
  -6  23   6       78.07       60.77     19.44 o
  -5  23   6        0.02       15.39     15.21 o
  -4  23   6       14.13       30.94     13.95 o
  -3  23   6      185.30      173.07     13.92 o
  -2  23   6        3.44        9.10     12.83 o
  -1  23   6       24.05       33.15     13.35 o
   0  23   6        4.55        5.11     14.91 o
   1  23   6       58.39       49.43     14.68 o
   2  23   6       83.12       99.92     13.67 o
   3  23   6        4.52       22.95     15.65 o
   4  23   6        4.44        7.93     15.95 o
   5  23   6      106.65      106.92     16.23 o
   6  23   6      135.07      154.02     32.57 o
  -5  24   6       12.62       21.43     14.79 o
  -4  24   6       37.56       46.20     16.19 o
  -3  24   6        0.04       17.90     13.75 o
  -2  24   6       22.48       23.03     13.20 o
  -1  24   6      113.34       89.21     13.49 o
   0  24   6        1.25        8.13     16.22 o
   1  24   6      171.61      165.09     16.92 o
   2  24   6       11.34       21.34     12.52 o
   3  24   6       35.29       43.21     16.76 o
   4  24   6       21.30       38.18     16.07 o
   5  24   6       21.36       45.44     15.88 o
  -4  25   6       47.89       55.73     15.30 o
  -3  25   6       49.82       52.72     15.37 o
  -2  25   6        7.62       12.92     12.34 o
  -1  25   6        8.24        4.18     12.90 o
   0  25   6        1.04        9.89     15.79 o
   1  25   6       50.54       62.68     15.48 o
   2  25   6       26.78       39.93     16.61 o
   3  25   6        3.14        1.83     20.85 o
   4  25   6       29.73       16.81     15.73 o
  -3  26   6        0.31        6.21     14.51 o
  -2  26   6       18.75       41.38     13.98 o
  -1  26   6       17.18       26.92     17.60 o
   0  26   6        5.43       13.41     17.31 o
   1  26   6       37.28       60.67     18.00 o
   2  26   6        7.05        1.69     15.69 o
   3  26   6        1.09       29.05     28.58 o
 -12   1   7        9.54        4.17     19.52 o
 -11   1   7       36.18       29.83     15.88 o
 -10   1   7      108.75      102.83     14.44 o
  -9   1   7        0.47        3.28     22.38 o
  -8   1   7      156.47      177.26     14.98 o
  -7   1   7      127.20      126.94     10.98 o
  -6   1   7       24.83       34.32     10.28 o
  -5   1   7       15.41       16.16      9.42 o
  -4   1   7      153.37      137.62      8.08 o
  -3   1   7      153.92      152.75      7.68 o
  -2   1   7      288.80      287.69     13.19 o
  -1   1   7       69.34       75.06      6.65 o
   0   1   7        0.04        0.69      6.00 o
   1   1   7     1619.80     1618.59     15.94 o
   2   1   7      777.27      797.32     11.91 o
   3   1   7      130.43      140.30     10.60 o
   4   1   7       48.88       57.55     10.08 o
   5   1   7       40.28       51.16     10.04 o
   6   1   7       74.88       79.29     10.84 o
   7   1   7      553.90      529.49     32.76 o
   8   1   7      101.31       95.70     11.60 o
   9   1   7       15.52        9.35     13.88 o
  10   1   7       49.50       37.53     18.10 o
  11   1   7      130.92      131.62     23.26 o
  12   1   7        5.63       -6.69     34.24 o
 -12   2   7      156.29      148.98     18.72 o
 -11   2   7      236.47      225.37     18.00 o
 -10   2   7      475.24      412.27     18.02 o
  -9   2   7       13.44       12.24     15.15 o
  -8   2   7        0.05       14.43     15.78 o
  -7   2   7      743.88      714.00     17.12 o
  -6   2   7      586.47      618.12     15.75 o
  -5   2   7      207.62      192.25     12.24 o
  -4   2   7      342.31      328.25      9.86 o
  -3   2   7        7.21        9.32      9.73 o
  -2   2   7       82.61       69.28      8.13 o
  -1   2   7      296.16      313.18      7.87 o
   0   2   7      341.34      337.71      7.32 o
   1   2   7      129.32      111.00      5.90 o
   2   2   7      992.54     1042.04     17.07 o
   3   2   7      327.61      307.47     11.77 o
   4   2   7      864.12      828.11     22.66 o
   5   2   7       92.07       87.66     10.39 o
   6   2   7      409.93      361.32     16.57 o
   7   2   7      700.97      665.23     13.59 o
   8   2   7       24.90       35.00     15.54 o
   9   2   7       27.67       18.31     14.82 o
  10   2   7       19.78        0.06     14.04 o
  11   2   7       73.83       72.61     22.64 o
  12   2   7       84.54       85.14     23.01 o
 -12   3   7        0.31        7.01     16.86 o
 -11   3   7       43.74       37.81     16.07 o
 -10   3   7       40.57       31.09     14.01 o
  -9   3   7      650.33      655.36     19.37 o
  -8   3   7      705.96      726.95     18.04 o
  -7   3   7      612.36      645.50     16.51 o
  -6   3   7       60.80       70.50     12.44 o
  -5   3   7        3.26       10.71     11.57 o
  -4   3   7     1598.18     1534.03     15.03 o
  -3   3   7      195.04      211.72      9.22 o
  -2   3   7      703.39      687.85     11.55 o
  -1   3   7      218.42      184.43      7.05 o
   0   3   7       50.03       47.53      6.40 o
   1   3   7      310.76      320.79      6.46 o
   2   3   7      536.90      450.52     12.83 o
   3   3   7      141.30      160.65     11.88 o
   4   3   7      452.66      477.40     21.49 o
   5   3   7        5.71        6.90      9.53 o
   6   3   7      597.00      644.18     14.21 o
   7   3   7      517.92      635.62     20.92 o
   8   3   7       95.80       99.50     13.89 o
   9   3   7        0.04       -7.18     31.21 o
  10   3   7       14.82       10.40     14.33 o
  11   3   7       48.01       40.98     25.90 o
  12   3   7      175.72      187.14     24.56 o
 -12   4   7        6.84        6.28     16.01 o
 -11   4   7      226.67      234.75     16.84 o
 -10   4   7        1.37        9.54     17.11 o
  -9   4   7       13.67        8.53     13.71 o
  -8   4   7       68.14       58.94     14.22 o
  -7   4   7      319.45      301.33     14.32 o
  -6   4   7       20.29       14.34     10.85 o
  -5   4   7      217.51      244.46     12.58 o
  -4   4   7      252.88      243.28      9.78 o
  -3   4   7        4.02        3.34      8.14 o
  -2   4   7      553.11      585.35      9.91 o
  -1   4   7      848.99      856.07      9.82 o
   0   4   7       95.99       83.52      6.68 o
   1   4   7       61.82       73.19      6.96 o
   2   4   7        8.66       19.55      6.19 o
   3   4   7      419.53      424.91     13.54 o
   4   4   7      912.77      848.63     14.34 o
   5   4   7        5.49        6.82      9.49 o
   6   4   7      309.34      292.51     28.14 o
   7   4   7      427.53      377.56     18.47 o
   8   4   7       94.20       98.21     17.55 o
   9   4   7        0.23       12.09     17.59 o
  10   4   7       44.45       43.70     14.89 o
  11   4   7       24.30       29.50     37.90 o
 -12   5   7       41.89       34.84     15.50 o
 -11   5   7        0.08        4.79     16.55 o
 -10   5   7       12.43        7.00     14.11 o
  -9   5   7        8.05       13.55     13.06 o
  -8   5   7      216.75      223.03     14.55 o
  -7   5   7       28.71       19.24     12.68 o
  -6   5   7      170.10      172.65     12.33 o
  -5   5   7       15.07       20.11     11.62 o
  -4   5   7        0.93        3.94      8.01 o
  -3   5   7       19.16       20.03      7.89 o
  -2   5   7        5.45        4.55      7.03 o
  -1   5   7      589.37      572.47     10.15 o
   0   5   7      419.68      406.50      8.08 o
   1   5   7      393.08      365.89      8.38 o
   2   5   7       16.37       19.81      7.51 o
   3   5   7      360.57      346.69     11.35 o
   4   5   7       93.26       83.72      9.34 o
   5   5   7      178.78      161.66     10.49 o
   6   5   7       62.23       64.51     16.47 o
   7   5   7      164.51      165.21     23.61 o
   8   5   7      164.72      170.31     19.40 o
   9   5   7       94.82       83.00     16.92 o
  10   5   7       78.64       74.98     20.46 o
  11   5   7        1.87        8.37     16.83 o
 -11   6   7        0.88       16.53     19.67 o
 -10   6   7       28.62       18.44     13.95 o
  -9   6   7        1.67       23.47     24.23 o
  -8   6   7      108.68      115.57     12.87 o
  -7   6   7       65.10       61.74     12.40 o
  -6   6   7      222.24      225.71     12.73 o
  -5   6   7      178.02      166.85     12.35 o
  -4   6   7        2.00        8.70      8.83 o
  -3   6   7      491.27      516.97     11.18 o
  -2   6   7      101.69      110.23      7.90 o
  -1   6   7       19.85       23.53      6.69 o
   0   6   7      396.46      384.79      8.09 o
   1   6   7      434.19      429.34      9.05 o
   2   6   7       11.34       19.17      8.35 o
   3   6   7       84.02       86.88     14.96 o
   4   6   7      345.83      333.99     14.11 o
   5   6   7       84.60       62.16     16.36 o
   6   6   7        0.18        7.41     15.46 o
   7   6   7       83.63       93.95     16.59 o
   8   6   7       67.62       60.89     16.89 o
   9   6   7       55.58       56.44     18.16 o
  10   6   7      188.07      181.98     20.64 o
  11   6   7       83.45       89.04     16.60 o
 -11   7   7      227.29      205.44     19.03 o
 -10   7   7       12.52       25.74     15.15 o
  -9   7   7       12.91       22.44     14.51 o
  -8   7   7      106.70      111.75     13.19 o
  -7   7   7       14.08        4.14     12.27 o
  -6   7   7       21.03       32.59     11.68 o
  -5   7   7       11.33       22.32     10.97 o
  -4   7   7      235.40      225.14     10.31 o
  -3   7   7       52.65       48.75      8.24 o
  -2   7   7      688.70      714.68     13.20 o
  -1   7   7      565.29      557.18      8.79 o
   0   7   7      114.06      122.14      6.90 o
   1   7   7      116.01      120.28      7.65 o
   2   7   7      176.78      176.27      8.77 o
   3   7   7      403.98      433.61     18.25 o
   4   7   7        7.75       15.83     15.50 o
   5   7   7       47.14       44.83     15.47 o
   6   7   7      240.27      251.49     18.46 o
   7   7   7        0.05       26.35     16.69 o
   8   7   7       73.04       70.55     27.45 o
   9   7   7      200.43      228.91     42.01 o
  10   7   7       15.95       45.54     29.76 o
  11   7   7        1.28       64.24     33.71 o
 -11   8   7       18.19       18.16     15.97 o
 -10   8   7      335.28      327.95     24.78 o
  -9   8   7       58.82       65.61     15.17 o
  -8   8   7       85.30       67.14     12.80 o
  -7   8   7      323.12      310.01     14.80 o
  -6   8   7      679.49      696.46     19.76 o
  -5   8   7      125.67      112.61     11.09 o
  -4   8   7      949.21      965.38     13.66 o
  -3   8   7       58.17       52.46      8.24 o
  -2   8   7       97.82       89.44      7.09 o
  -1   8   7      113.14      133.30      7.47 o
   0   8   7        5.62        9.78      6.46 o
   1   8   7       64.85       58.74      7.43 o
   2   8   7      115.68      135.82     12.62 o
   3   8   7       10.12       19.76     15.03 o
   4   8   7     1353.61     1307.65     37.35 o
   5   8   7        3.66       25.34     16.73 o
   6   8   7      291.63      327.93     18.48 o
   7   8   7        0.00       29.82     23.24 o
   8   8   7       32.24       41.32     21.90 o
   9   8   7      420.97      471.39     72.92 o
  10   8   7       24.47       19.89     19.14 o
  11   8   7       52.88      105.68     72.64 o
 -11   9   7      118.53      107.80     16.92 o
 -10   9   7      256.67      267.78     16.91 o
  -9   9   7      626.62      605.53     19.44 o
  -8   9   7       14.94       24.09     12.58 o
  -7   9   7       52.18       48.83     12.45 o
  -6   9   7       78.47       77.08     11.30 o
  -5   9   7       50.90       55.85     10.25 o
  -4   9   7      998.23      934.12     16.68 o
  -3   9   7      286.90      281.27      9.54 o
  -2   9   7      447.18      426.34      8.95 o
  -1   9   7     1724.98     1703.37     21.36 o
   0   9   7        6.51       10.55      8.60 o
   1   9   7      891.70      885.51     13.67 o
   2   9   7      312.04      288.44     12.43 o
   3   9   7       29.26       30.95      8.90 o
   4   9   7      482.09      471.70     19.52 o
   5   9   7       29.82       57.44     16.44 o
   6   9   7      506.95      478.22     37.51 o
   7   9   7      154.42      156.28     22.86 o
   8   9   7      368.74      379.38     20.90 o
   9   9   7      462.79      481.40     38.57 o
  10   9   7       14.65       36.30     19.06 o
  11   9   7       16.26       26.73     26.88 o
 -11  10   7       55.24       58.39     16.39 o
 -10  10   7      186.57      183.33     16.84 o
  -9  10   7       64.03       87.72     15.13 o
  -8  10   7       16.95       24.96     13.25 o
  -7  10   7      134.34      130.22     13.41 o
  -6  10   7        6.74        9.56     10.89 o
  -5  10   7      438.62      432.91     17.50 o
  -4  10   7      381.31      363.21     11.05 o
  -3  10   7      251.97      256.42      9.42 o
  -2  10   7      313.33      320.00      8.62 o
  -1  10   7       17.52       15.90      6.93 o
   0  10   7      248.48      265.09      9.19 o
   1  10   7      111.82      106.40      8.41 o
   2  10   7     1139.18     1100.95     24.95 o
   3  10   7      320.78      317.19     11.82 o
   4  10   7      571.65      555.58     45.51 o
   5  10   7      910.56      804.86     25.67 o
   6  10   7      444.35      420.91     32.29 o
   7  10   7        0.14       27.24     22.41 o
   8  10   7      103.64       82.57     22.92 o
   9  10   7       32.46       44.56     26.11 o
  10  10   7       46.10       20.97     21.67 o
  11  10   7       19.60        3.06     28.81 o
 -11  11   7      174.81      169.10     17.51 o
 -10  11   7        2.91        6.01     14.86 o
  -9  11   7       19.69       32.48     15.74 o
  -8  11   7       76.55       72.85     13.63 o
  -7  11   7       49.41       53.45     12.28 o
  -6  11   7       45.00       37.29     11.05 o
  -5  11   7       15.65       13.90      9.89 o
  -4  11   7      148.41      147.35     10.83 o
  -3  11   7        2.42        9.62      7.67 o
  -2  11   7       50.23       50.50      7.06 o
  -1  11   7      171.27      175.43      7.40 o
   0  11   7      144.57      143.02      9.29 o
   1  11   7      644.34      631.82     19.78 o
   2  11   7      148.19      142.21     14.04 o
   3  11   7        0.84        0.82     11.06 o
   4  11   7      273.71      252.10     32.15 o
   5  11   7      138.69      103.53     41.09 o
   6  11   7      142.41      133.73     42.59 o
   7  11   7       46.58       29.64     22.80 o
   9  11   7        7.05       -7.39     27.45 o
 -10  12   7       46.33       53.65     19.36 o
  -9  12   7       34.53       64.52     19.94 o
  -8  12   7       80.58       79.96     16.47 o
  -7  12   7      265.00      274.10     22.09 o
  -6  12   7        0.06        5.37     16.81 o
  -5  12   7        1.46       -0.97     14.38 o
  -4  12   7       94.53      105.80     13.36 o
  -3  12   7       85.38       74.11     10.19 o
  -2  12   7        0.23       10.19      9.52 o
  -1  12   7       16.52       17.31      8.79 o
   0  12   7      229.72      243.02      9.97 o
   1  12   7      481.38      482.32     11.90 o
   2  12   7      856.07      864.63     24.33 o
   3  12   7       26.14       21.36     10.85 o
   4  12   7      366.89      375.74     60.48 o
   5  12   7      121.42      114.56     17.21 o
   6  12   7        0.01        4.00     21.55 o
   7  12   7       55.95       46.83     27.78 o
   8  12   7        1.48       11.09     23.75 o
   9  12   7       29.61       20.09     21.54 o
  10  12   7       29.58       16.68     21.93 o
 -10  13   7       23.94       40.26     16.90 o
  -9  13   7      315.87      318.04     22.04 o
  -8  13   7       27.45       39.25     21.62 o
  -7  13   7      188.53      181.92     20.08 o
  -6  13   7       93.53       89.04     18.09 o
  -5  13   7        8.51        9.85     14.24 o
  -4  13   7      175.13      189.49     14.76 o
  -3  13   7      531.99      543.32     13.07 o
  -2  13   7      600.05      561.62     11.70 o
  -1  13   7     1217.16     1206.59     13.88 o
   0  13   7       87.44       92.11      9.16 o
   1  13   7      170.07      162.49     10.24 o
   2  13   7        0.92        5.30     11.01 o
   3  13   7        0.20        5.98     10.62 o
   4  13   7      121.31      121.03     19.02 o
   5  13   7       11.65       19.21     19.21 o
   6  13   7       42.07       27.32     20.04 o
   7  13   7        0.14        3.83     23.68 o
   8  13   7      282.06      281.92     20.96 o
   9  13   7       12.76        4.46     21.55 o
  10  13   7       65.04       48.75     24.12 o
 -10  14   7       59.10       76.11     19.19 o
  -9  14   7       41.99       34.86     17.43 o
  -8  14   7       45.44       50.11     16.19 o
  -7  14   7      639.79      590.88     23.06 o
  -6  14   7      232.51      250.80     19.21 o
  -5  14   7       13.22       15.18     14.58 o
  -4  14   7     1196.99     1109.49     20.50 o
  -3  14   7       16.08       14.94      9.29 o
  -2  14   7      169.63      178.53      9.96 o
  -1  14   7        0.00        8.14      9.43 o
   0  14   7       18.12       30.67      9.02 o
   1  14   7      338.90      325.33     11.76 o
   2  14   7      156.80      151.68     12.22 o
   3  14   7       17.10       24.51     11.14 o
   4  14   7      323.51      294.61     22.13 o
   5  14   7        0.79        4.13     21.39 o
   6  14   7       20.58       14.08     19.44 o
   7  14   7       19.24        8.11     20.51 o
   8  14   7        0.38        8.98     19.26 o
   9  14   7       73.60       50.64     24.53 o
  10  14   7       16.19        8.76     20.86 o
  -9  15   7       79.35       60.58     18.84 o
  -8  15   7       71.51       89.38     19.63 o
  -7  15   7        8.49       22.41     16.66 o
  -6  15   7      240.46      224.74     18.89 o
  -5  15   7       35.84       24.68     16.66 o
  -4  15   7      539.54      586.18     26.08 o
  -3  15   7       15.28       22.84      9.43 o
  -2  15   7      213.46      227.18     10.75 o
  -1  15   7      568.57      561.62     11.59 o
   0  15   7      178.54      196.33      9.95 o
   1  15   7      447.09      462.30     15.39 o
   2  15   7        1.76        6.16     11.30 o
   3  15   7      483.10      465.52     14.75 o
   4  15   7       29.78       29.32     18.40 o
   5  15   7       17.63       38.09     20.59 o
   6  15   7      208.15      230.35     20.63 o
   7  15   7       24.52       37.42     17.19 o
   8  15   7       35.98       62.93     19.79 o
   9  15   7       36.58       41.04     21.00 o
  -9  16   7       17.51        8.76     20.08 o
  -8  16   7       72.34       91.27     20.93 o
  -7  16   7       45.52       52.47     17.61 o
  -6  16   7       46.36       45.70     23.31 o
  -5  16   7      280.29      290.34     20.15 o
  -4  16   7       56.25       64.12     12.14 o
  -3  16   7       52.43       61.20      9.65 o
  -2  16   7      228.24      204.56     11.02 o
  -1  16   7       68.03       83.28     10.31 o
   0  16   7        0.94       20.81     10.08 o
   1  16   7      528.60      505.71     13.92 o
   2  16   7        6.33       14.75     11.41 o
   3  16   7       78.30       69.78     12.58 o
   4  16   7       64.83       76.36     19.96 o
   5  16   7      475.50      460.24     36.66 o
   6  16   7       88.69      112.52     20.05 o
   7  16   7        4.44       18.95     20.44 o
   8  16   7        1.74       19.96     21.10 o
   9  16   7        2.93       19.18     30.38 o
  -9  17   7        4.60        2.50     20.68 o
  -8  17   7      126.64      136.84     20.59 o
  -7  17   7      236.07      257.31     42.97 o
  -6  17   7      240.09      240.21     20.34 o
  -5  17   7      199.39      177.23     18.69 o
  -4  17   7        6.28       17.17     11.79 o
  -3  17   7       18.96       26.14     11.74 o
  -2  17   7      181.25      180.83     11.90 o
  -1  17   7      239.43      221.63     11.86 o
   0  17   7      105.32      127.08     13.10 o
   1  17   7        4.42       22.40     13.82 o
   2  17   7        3.65       15.59     12.29 o
   3  17   7        6.90       25.24     17.79 o
   4  17   7      414.99      425.77     41.73 o
   5  17   7       12.87       40.91     22.50 o
   6  17   7        4.28       21.60     20.99 o
   7  17   7       27.68       43.11     24.10 o
   8  17   7      185.75      219.96     31.89 o
  -8  18   7       67.10       61.88     17.98 o
  -7  18   7       21.37       25.20     19.51 o
  -6  18   7       30.33       21.99     18.47 o
  -5  18   7        0.01        7.92     15.63 o
  -4  18   7        0.13        8.73     12.54 o
  -3  18   7        0.18        7.53     14.39 o
  -2  18   7        3.93       10.18     11.14 o
  -1  18   7      372.66      359.51     13.22 o
   0  18   7      115.71      122.66     11.41 o
   1  18   7       33.30       57.37     17.05 o
   2  18   7        7.84       31.38     13.67 o
   3  18   7        4.23       22.66     14.97 o
   4  18   7      362.88      419.17     22.86 o
   5  18   7       12.23       30.54     25.71 o
   6  18   7        0.02       22.84     21.71 o
   7  18   7      407.01      465.52     78.45 o
   8  18   7       24.28       66.26     22.58 o
  -8  19   7      112.07      138.39     21.98 o
  -7  19   7        5.42        1.94     17.80 o
  -6  19   7       15.85        6.73     17.73 o
  -5  19   7        0.19        1.90     13.35 o
  -4  19   7        2.00       16.51     12.85 o
  -3  19   7       34.16       22.76     12.65 o
  -2  19   7       38.51       61.48     12.27 o
  -1  19   7       34.83       48.65     11.04 o
   0  19   7       94.34       90.98     12.05 o
   1  19   7      396.10      375.84     18.41 o
   2  19   7        1.12       14.89     13.67 o
   3  19   7       32.30       41.99     14.05 o
   4  19   7      128.30      172.44     27.51 o
   5  19   7       65.09      102.89     21.30 o
   6  19   7       79.58       97.80     26.00 o
   7  19   7        3.81       35.67     50.43 o
  -7  20   7       62.28       52.71     20.86 o
  -6  20   7       38.90       58.17     23.74 o
  -5  20   7        2.95        6.79     13.11 o
  -4  20   7        0.36        7.54     12.44 o
  -3  20   7      223.17      239.05     14.20 o
  -2  20   7       68.19       70.73     12.73 o
  -1  20   7      106.27      131.66     11.90 o
   0  20   7        0.08        8.61     15.14 o
   1  20   7      101.38      108.34     16.33 o
   2  20   7       26.67       28.23     14.29 o
   3  20   7       79.93       86.20     15.99 o
   4  20   7       49.40      106.10     49.88 o
   5  20   7       48.10       86.16     36.77 o
   6  20   7       32.78       50.47     41.07 o
   7  20   7        1.88      105.26     43.06 o
  -6  21   7      214.47      234.83     22.40 o
  -5  21   7       87.34      115.11     16.82 o
  -4  21   7      117.89      122.79     15.22 o
  -3  21   7        8.48       23.86     13.45 o
  -2  21   7       18.01       31.98     13.32 o
  -1  21   7       11.37       20.83     13.18 o
   0  21   7       76.52       96.95     14.17 o
   1  21   7        0.00       17.79     15.56 o
   2  21   7        4.52       -3.18     15.07 o
   3  21   7       15.16       20.94     16.68 o
   4  21   7      103.89      123.27     41.26 o
   5  21   7       43.72       82.71     60.21 o
   6  21   7       63.31      123.80     43.72 o
  -5  22   7       58.86       72.66     19.84 o
  -4  22   7       12.05       19.52     15.12 o
  -3  22   7       14.38       26.99     14.47 o
  -2  22   7       36.11       23.44     13.39 o
  -1  22   7      371.33      375.83     15.86 o
   0  22   7        2.11        3.51     17.56 o
   1  22   7      245.83      205.33     17.37 o
   2  22   7       77.81       83.42     16.87 o
   3  22   7        0.15       11.60     14.40 o
   4  22   7        0.77        5.55     19.42 o
   5  22   7      104.99      116.01     30.32 o
  -4  23   7       64.85       67.31     15.11 o
  -3  23   7        3.35       13.42     14.15 o
  -2  23   7       23.89       36.20     13.87 o
  -1  23   7        0.31       10.80     14.16 o
   0  23   7       27.77       32.22     16.22 o
   1  23   7       19.41       23.59     16.56 o
   2  23   7        3.30        0.88     16.65 o
   3  23   7       19.87       32.98     17.06 o
   4  23   7        0.22        7.68     24.54 o
  -3  24   7        5.10       13.92     15.25 o
  -2  24   7        0.12       14.11     14.28 o
  -1  24   7        4.50        5.73     14.03 o
   0  24   7        0.52        4.37     16.47 o
   1  24   7       41.28       25.36     17.83 o
   2  24   7        8.62       16.44     16.48 o
   3  24   7       27.57       44.10     15.66 o
   0  25   7        0.08       10.25     17.92 o
 -11   0   8       99.38       64.11     29.95 o
 -10   0   8      117.07      142.41     26.84 o
  -9   0   8      298.20      285.17     25.20 o
  -8   0   8      581.58      560.84     37.79 o
  -7   0   8       87.29       89.45     16.40 o
  -6   0   8        2.70       21.59     15.80 o
  -5   0   8      413.11      440.73     18.06 o
  -4   0   8       38.41       38.88     10.63 o
  -3   0   8      758.12      788.79     28.46 o
  -2   0   8      658.59      639.65     16.16 o
  -1   0   8       93.76       69.08     13.13 o
   0   0   8     2127.64     2145.19     23.28 o
   1   0   8     1781.04     1764.19     40.88 o
   2   0   8      714.02      668.93     28.08 o
   3   0   8     1463.60     1293.31     46.02 o
   4   0   8      581.26      608.95     26.95 o
   5   0   8      945.95      909.09     24.10 o
   6   0   8      107.87       73.33     25.65 o
   7   0   8       25.63       24.33     15.01 o
   8   0   8     1401.82     1323.54     40.79 o
   9   0   8      148.31      105.96     31.12 o
  10   0   8       66.60       30.89     32.92 o
 -11   1   8      220.65      199.91     22.54 o
 -10   1   8      202.28      233.46     16.90 o
  -9   1   8        6.61       22.83     13.85 o
  -8   1   8      168.59      174.59     13.39 o
  -7   1   8      284.28      264.36     14.94 o
  -6   1   8        0.26       -5.91     13.67 o
  -5   1   8        4.39        4.60     10.98 o
  -4   1   8     1926.18     1783.06     16.24 o
  -3   1   8     1250.23     1209.29     14.95 o
  -2   1   8        0.47        1.89      8.66 o
  -1   1   8     2042.56     1934.83     17.49 o
   0   1   8      961.22      879.97     12.41 o
   1   1   8      389.34      378.15      9.46 o
   2   1   8      510.18      482.75     12.94 o
   3   1   8      523.51      532.39     18.38 o
   4   1   8      422.36      418.13     13.49 o
   5   1   8      405.49      476.04     19.47 o
   6   1   8       75.74       58.16     10.48 o
   7   1   8      379.38      339.04     15.86 o
   8   1   8       81.51       47.53     19.24 o
   9   1   8      421.03      352.13     24.07 o
  10   1   8      394.95      390.86     26.17 o
  11   1   8      535.95      507.70     27.15 o
 -11   2   8       87.43       89.31     16.24 o
 -10   2   8       77.79       77.10     15.79 o
  -9   2   8      659.57      604.41     18.17 o
  -8   2   8        0.07       17.43     13.93 o
  -7   2   8       18.22       11.61     12.60 o
  -6   2   8       90.96       98.33     12.65 o
  -5   2   8        0.03       -1.36     10.33 o
  -4   2   8       85.82       97.29     12.04 o
  -3   2   8      367.25      390.29     10.94 o
  -2   2   8        8.09        8.96      8.66 o
  -1   2   8       44.83       45.99      7.15 o
   0   2   8      166.54      169.14      8.49 o
   1   2   8      129.31      148.04      9.13 o
   2   2   8      413.37      451.33     11.80 o
   3   2   8      164.55      163.26     14.58 o
   4   2   8      103.34      116.84     11.63 o
   5   2   8       69.50       66.43     11.37 o
   6   2   8       49.18       33.98     13.72 o
   7   2   8       22.47        8.31     12.86 o
   8   2   8        0.00        1.28     15.30 o
   9   2   8       92.11       75.78     20.65 o
  10   2   8        1.70       38.89     34.87 o
  11   2   8       90.81       83.16     24.51 o
 -11   3   8       12.25       40.76     20.36 o
 -10   3   8        0.28       14.69     17.60 o
  -9   3   8        2.29       13.71     13.33 o
  -8   3   8      109.03      101.71     13.87 o
  -7   3   8       75.09       84.59     13.75 o
  -6   3   8       76.34       86.48     12.59 o
  -5   3   8        1.68        0.50     11.42 o
  -4   3   8      172.64      166.84     12.71 o
  -3   3   8       57.38       53.21      9.06 o
  -2   3   8        0.55        0.19      8.58 o
  -1   3   8       70.72       81.03      7.26 o
   0   3   8      691.11      698.92      9.77 o
   1   3   8        0.00       15.38     11.18 o
   2   3   8      183.37      213.24     10.73 o
   3   3   8      207.85      222.81     21.32 o
   4   3   8       95.75       92.55     11.27 o
   5   3   8        0.09       -1.19     18.00 o
   6   3   8       12.49       16.43     18.50 o
   7   3   8      122.41      135.66     16.58 o
   8   3   8      173.72      170.25     15.86 o
   9   3   8        2.54        5.02     15.96 o
  10   3   8        2.12       -5.95     34.79 o
 -11   4   8       43.21       34.19     14.12 o
 -10   4   8      162.68      142.04     16.98 o
  -9   4   8      159.97      163.39     15.79 o
  -8   4   8     1109.82     1090.81     21.24 o
  -7   4   8      612.30      585.87     17.09 o
  -6   4   8       14.02       16.92     13.10 o
  -5   4   8       14.98       14.73     10.87 o
  -4   4   8      128.55      115.53     11.52 o
  -3   4   8      117.19      132.55      9.98 o
  -2   4   8      141.20      145.05     10.21 o
  -1   4   8      162.30      171.64      8.05 o
   0   4   8        9.48       12.55      7.33 o
   1   4   8      783.57      784.05     18.06 o
   2   4   8      104.75       96.07     14.87 o
   3   4   8        3.47        8.45     10.86 o
   4   4   8       68.95       73.72     10.46 o
   5   4   8      182.01      159.53     17.47 o
   6   4   8       58.05       58.03     16.73 o
   7   4   8      312.67      304.90     19.49 o
   8   4   8        1.59       21.05     17.43 o
   9   4   8      115.57      105.33     14.71 o
  10   4   8        6.15       36.85     35.36 o
 -10   5   8       64.52       42.55     16.18 o
  -9   5   8      133.51      124.11     14.42 o
  -8   5   8       46.41       57.12     13.05 o
  -7   5   8      334.41      322.21     15.33 o
  -6   5   8       11.83       21.86     11.58 o
  -5   5   8      212.95      206.04     13.21 o
  -4   5   8      244.51      205.90     12.53 o
  -3   5   8     2443.46     2319.70     23.71 o
  -2   5   8       93.90       80.11      7.70 o
  -1   5   8     5266.33     5078.89     32.08 o
   0   5   8      649.99      639.64      9.98 o
   1   5   8      954.65      917.11     18.33 o
   2   5   8        6.39       17.89     24.51 o
   3   5   8     1380.21     1307.90     18.06 o
   4   5   8     1053.54      943.31     23.89 o
   5   5   8       15.35       32.69     14.94 o
   6   5   8       68.61       57.29     17.89 o
   7   5   8        3.09       11.56     17.37 o
   8   5   8       47.00       52.86     18.25 o
   9   5   8      340.00      303.91     17.50 o
  10   5   8      228.02      241.15     18.67 o
 -10   6   8       67.41       52.02     15.68 o
  -9   6   8      132.03      115.90     15.52 o
  -8   6   8      117.21      124.39     13.37 o
  -7   6   8     1083.49     1119.51     20.77 o
  -6   6   8      342.51      307.77     15.28 o
  -5   6   8       91.23       62.66     11.30 o
  -4   6   8       49.54       36.64     10.84 o
  -3   6   8        0.06       10.50      8.93 o
  -2   6   8       94.94       96.71      7.73 o
  -1   6   8      997.26     1016.39     11.36 o
   0   6   8        0.57        7.60      6.97 o
   1   6   8     3169.09     3114.15     21.87 o
   2   6   8     1254.62     1175.44     20.89 o
   3   6   8      166.57      148.90     17.45 o
   4   6   8        2.33       14.62     16.83 o
   5   6   8       13.51       18.00     17.96 o
   6   6   8      119.99      123.21     21.05 o
   7   6   8      255.58      276.70     19.21 o
   8   6   8      130.19      127.28     17.49 o
   9   6   8      163.08      176.85     20.65 o
  10   6   8       41.21       30.12     16.88 o
 -10   7   8       19.24       20.68     15.64 o
  -9   7   8       67.69       82.15     14.92 o
  -8   7   8        0.01        5.96     12.76 o
  -7   7   8       11.13       19.76     12.34 o
  -6   7   8       30.41       38.82     12.47 o
  -5   7   8      120.68      101.82     12.51 o
  -4   7   8      138.12      125.85     11.98 o
  -3   7   8      327.09      320.07     10.78 o
  -2   7   8      964.74      895.19     15.05 o
  -1   7   8     1962.86     1989.08     19.35 o
   0   7   8      645.43      606.30      9.75 o
   1   7   8      358.62      372.92     16.27 o
   2   7   8      659.88      653.85     18.18 o
   3   7   8       15.74       13.25     15.77 o
   4   7   8      324.43      311.24     19.60 o
   5   7   8      198.24      194.47     30.52 o
   6   7   8       62.64       77.42     19.32 o
   7   7   8      146.91      178.59     19.78 o
   8   7   8       49.86       53.41     18.96 o
   9   7   8       29.69       40.40     20.20 o
  10   7   8       10.59       56.55     28.49 o
 -10   8   8       51.61       64.68     16.18 o
  -9   8   8       11.21       19.14     14.11 o
  -8   8   8       36.07       48.73     13.11 o
  -7   8   8       28.17       26.91     11.69 o
  -6   8   8       14.39        9.70     11.07 o
  -5   8   8      164.73      159.29     12.49 o
  -4   8   8      102.67      102.82     11.62 o
  -3   8   8      130.52      125.06      9.62 o
  -2   8   8       28.72       30.34      7.78 o
  -1   8   8        0.30       11.97      7.19 o
   0   8   8      316.74      334.35     10.02 o
   1   8   8       92.43      123.61     11.75 o
   2   8   8       60.39       84.12     16.44 o
   3   8   8      238.79      227.24     18.04 o
   4   8   8        3.88        4.46     16.08 o
   5   8   8        8.36       20.01     17.71 o
   6   8   8      103.42      128.60     17.09 o
   7   8   8       11.30       53.25     42.26 o
   8   8   8       26.72       59.07     30.37 o
   9   8   8       24.26       76.77     47.74 o
  10   8   8        5.55       58.57     35.00 o
 -10   9   8        0.48       14.76     20.49 o
  -9   9   8       12.12       10.36     14.40 o
  -8   9   8       56.18       59.10     13.61 o
  -7   9   8       50.22       54.76     12.29 o
  -6   9   8       22.50       31.31     11.75 o
  -5   9   8      130.66      125.89     12.30 o
  -4   9   8      192.65      177.78     11.56 o
  -3   9   8       84.51       90.92      8.35 o
  -2   9   8      293.73      293.22      9.69 o
  -1   9   8      660.24      609.04     10.30 o
   0   9   8      625.38      622.76     11.31 o
   1   9   8       30.65       38.99     11.02 o
   2   9   8      565.27      566.25     21.16 o
   3   9   8      126.01      158.46     25.68 o
   4   9   8      729.54      724.20     22.58 o
   5   9   8       19.87       38.73     15.91 o
   6   9   8       87.21       99.69     19.19 o
   7   9   8       54.35       85.64     28.11 o
   8   9   8       41.59       84.51     31.37 o
   9   9   8       13.13       51.46     39.63 o
  10   9   8        0.12       37.34     35.61 o
 -10  10   8       38.07       33.31     17.68 o
  -9  10   8        1.74       10.30     13.23 o
  -8  10   8      104.93      120.40     14.47 o
  -7  10   8      454.09      440.38     17.39 o
  -6  10   8      166.78      148.19     12.86 o
  -5  10   8       42.48       44.54     10.86 o
  -4  10   8      278.69      289.49     13.15 o
  -3  10   8        0.13        5.18      8.17 o
  -2  10   8      215.76      196.67      8.75 o
  -1  10   8       51.23       58.74      7.53 o
   0  10   8        3.87       20.49      9.15 o
   1  10   8        0.30       15.62     10.85 o
   2  10   8      191.19      205.43     17.62 o
   3  10   8        1.66       17.91     16.47 o
   4  10   8       67.70      117.29     31.19 o
   5  10   8      127.04      167.55     42.74 o
   6  10   8       11.43       48.82     25.98 o
   7  10   8        5.93       35.18     17.77 o
   8  10   8        5.10       49.14     45.94 o
   9  10   8      138.23      114.53     21.97 o
  -9  11   8        5.77       11.70     16.71 o
  -8  11   8       33.79       34.17     17.24 o
  -7  11   8       73.54       69.47     19.34 o
  -6  11   8      214.94      222.18     18.77 o
  -5  11   8       63.33       64.59     16.76 o
  -4  11   8      837.06      858.45     44.59 o
  -3  11   8       45.85       58.48     10.00 o
  -2  11   8     1143.42     1087.87     14.04 o
  -1  11   8     2107.85     2057.99     17.74 o
   0  11   8     2367.67     2295.72     17.71 o
   1  11   8      179.80      180.14     12.67 o
   2  11   8      309.84      329.26     29.37 o
   3  11   8        4.26        1.63     23.29 o
   4  11   8       11.69       14.51     23.25 o
   5  11   8      108.69       98.56     28.95 o
   6  11   8      532.68      502.63     32.82 o
   7  11   8      100.99       87.71     21.48 o
   8  11   8       43.72       28.96     20.47 o
   9  11   8        8.66       32.69     26.35 o
  -9  12   8       43.56       53.77     19.02 o
  -8  12   8       54.15       37.00     17.15 o
  -7  12   8      117.80       99.32     19.22 o
  -6  12   8      137.01      137.98     19.37 o
  -5  12   8        4.66        8.89     17.04 o
  -4  12   8      173.96      182.11     17.86 o
  -3  12   8       23.08       26.59     11.30 o
  -2  12   8       16.35       24.17      9.34 o
  -1  12   8       80.40       87.74      9.68 o
   0  12   8       25.71       23.53      8.84 o
   1  12   8      932.88      851.86     32.40 o
   2  12   8      209.80      181.32     41.67 o
   3  12   8      174.11      278.97    113.80 o
   4  12   8        3.89       -6.00     24.09 o
   5  12   8      152.21      127.10     29.55 o
   6  12   8        0.91       11.76     23.46 o
   7  12   8      118.66       72.58     29.87 o
   8  12   8        8.82       14.93     25.70 o
   9  12   8      206.56      244.20     54.36 o
  -9  13   8       25.59       40.56     18.51 o
  -8  13   8        0.37        3.05     16.72 o
  -7  13   8       37.53       41.67     18.63 o
  -6  13   8        0.00       -1.74     25.17 o
  -5  13   8        2.52       16.46     22.24 o
  -4  13   8        0.02       16.54     14.78 o
  -3  13   8       53.41       66.65     11.28 o
  -2  13   8       37.05       43.93      9.74 o
  -1  13   8      440.42      418.89     11.35 o
   0  13   8      380.52      368.93     11.31 o
   1  13   8       77.45       87.71     13.83 o
   2  13   8      647.15      607.22     23.72 o
   3  13   8      136.77      115.07     19.42 o
   4  13   8      189.53      173.03     20.50 o
   5  13   8        3.90        2.77     18.54 o
   6  13   8       50.54       45.27     24.57 o
   7  13   8        9.42        3.64     24.26 o
   8  13   8       36.32       35.84     20.46 o
   9  13   8       81.95       71.95     46.04 o
  -8  14   8       56.88       43.05     18.44 o
  -7  14   8        0.31       -3.46     18.63 o
  -6  14   8        0.00        7.22     17.66 o
  -5  14   8      556.09      566.19     23.80 o
  -4  14   8      185.91      155.77     13.82 o
  -3  14   8        2.21       11.18     12.03 o
  -2  14   8        0.18       20.57     10.12 o
  -1  14   8        3.13       18.84      9.65 o
   0  14   8        1.40       11.20      8.89 o
   1  14   8       42.93       47.39     10.24 o
   2  14   8        2.63       22.15     19.88 o
   3  14   8      223.33      195.43     22.35 o
   4  14   8       63.24       46.81     37.75 o
   5  14   8        2.05       10.33     22.45 o
   6  14   8       64.53       68.76     21.37 o
   7  14   8       12.38        9.36     22.70 o
   8  14   8       49.55       62.41     21.38 o
  -8  15   8       71.65       72.89     17.85 o
  -7  15   8       23.22       22.32     19.91 o
  -6  15   8       10.93       13.43     18.95 o
  -5  15   8       25.24       21.99     17.47 o
  -4  15   8      110.55      110.94     11.66 o
  -3  15   8      692.72      731.61     15.28 o
  -2  15   8        4.39       15.65     10.53 o
  -1  15   8      332.31      355.83     11.15 o
   0  15   8      121.40      122.74     11.33 o
   1  15   8       15.45       12.53     11.95 o
   2  15   8      488.22      460.56     22.07 o
   3  15   8       65.20       53.98     20.90 o
   4  15   8      161.86      138.18     20.67 o
   5  15   8       80.91       89.42     21.12 o
   6  15   8        2.21       36.02     28.26 o
   7  15   8       13.62       11.98     18.32 o
   8  15   8        9.53        8.70     19.31 o
  -8  16   8      206.35      233.20     21.55 o
  -7  16   8       72.72       77.05     19.39 o
  -6  16   8      316.20      323.17     22.97 o
  -5  16   8       72.52       65.97     19.81 o
  -4  16   8        3.35       12.09     12.33 o
  -3  16   8      485.93      457.39     15.27 o
  -2  16   8       11.54       13.18     11.42 o
  -1  16   8       40.05       53.43     11.80 o
   0  16   8       74.51      102.98     11.61 o
   1  16   8      277.33      304.37     24.28 o
   2  16   8       99.89      145.35     19.66 o
   3  16   8       16.77       17.14     20.49 o
   4  16   8        4.95        8.35     20.33 o
   5  16   8        3.47       13.84     26.10 o
   6  16   8        0.87       16.53     20.72 o
   7  16   8      125.67      153.16     22.01 o
  -7  17   8       56.53       68.90     18.20 o
  -6  17   8      103.61      115.75     20.34 o
  -5  17   8       48.44       58.31     16.65 o
  -4  17   8      199.79      212.48     13.89 o
  -3  17   8      606.36      608.24     17.36 o
  -2  17   8      147.51      141.17     13.27 o
  -1  17   8     1428.02     1511.97     18.89 o
   0  17   8       34.20       49.02     11.19 o
   1  17   8        1.97       16.18     15.61 o
   2  17   8      158.49      168.22     20.06 o
   3  17   8      132.05      180.77     32.47 o
   4  17   8      270.66      277.49     24.49 o
   5  17   8        9.51       34.56     22.43 o
   6  17   8      238.33      262.96     35.51 o
   7  17   8       89.58      109.16     22.78 o
  -6  18   8       27.83       38.45     18.61 o
  -5  18   8       21.76       14.15     16.80 o
  -4  18   8       31.00       46.85     13.68 o
  -3  18   8       57.77       68.64     14.66 o
  -2  18   8       21.19       35.29     12.30 o
  -1  18   8       56.14       74.38     12.73 o
   0  18   8       18.33       50.97     16.65 o
   1  18   8      660.60      690.31     26.10 o
   2  18   8      115.02      170.54     38.66 o
   3  18   8      284.06      272.44     29.13 o
   4  18   8        0.94       32.01     36.59 o
   5  18   8       52.88       74.33     25.49 o
   6  18   8       83.22      101.45     23.53 o
  -6  19   8       69.82       77.61     16.53 o
  -5  19   8        2.16       13.22     18.68 o
  -4  19   8        5.38       11.40     13.86 o
  -3  19   8       13.09        7.68     13.46 o
  -2  19   8       45.70       52.97     13.73 o
  -1  19   8       88.47       96.10     12.58 o
   0  19   8       28.69       41.16     12.24 o
   1  19   8      138.45      197.81     33.94 o
   2  19   8        2.88       58.63     60.40 o
   3  19   8       14.99       27.89     26.66 o
   4  19   8       22.30       59.12     35.79 o
   5  19   8       46.94       81.76     20.99 o
   6  19   8        4.91       37.56     41.12 o
  -5  20   8       76.55       72.74     16.19 o
  -4  20   8      251.31      258.08     15.48 o
  -3  20   8       29.62       33.64     13.67 o
  -2  20   8       47.82       63.77     13.39 o
  -1  20   8        0.48       13.31     12.33 o
   0  20   8        3.44        6.65     13.41 o
   1  20   8        9.14        4.78     27.12 o
   2  20   8      140.61      208.91     45.12 o
   3  20   8       56.59       67.02     19.54 o
   4  20   8       40.90       74.40     24.65 o
   5  20   8       32.45       70.45     27.78 o
  -4  21   8      243.42      253.68     17.85 o
  -3  21   8      135.29      161.36     16.22 o
  -2  21   8        4.11        3.57     14.45 o
  -1  21   8       77.16       84.17     13.82 o
   0  21   8      107.31      104.27     16.51 o
   1  21   8      137.71      133.38     23.05 o
   2  21   8      124.87      133.61     25.09 o
   3  21   8        1.09       22.62     22.51 o
   4  21   8       77.88      130.55     32.59 o
  -3  22   8        0.89        8.79     14.36 o
  -2  22   8      285.26      295.55     17.98 o
  -1  22   8        0.26        6.16     17.29 o
   0  22   8      386.90      358.82     20.30 o
   1  22   8       67.30       50.96     21.52 o
   2  22   8       40.70       46.61     23.21 o
  -9   1   9        5.79       19.39     16.71 o
  -8   1   9      342.76      335.27     18.53 o
  -7   1   9        2.36       12.89     13.07 o
  -6   1   9       66.98       44.42     12.84 o
  -5   1   9       15.31       14.68     12.76 o
  -4   1   9       12.93       18.54     11.77 o
  -3   1   9      124.75      123.29      9.75 o
  -2   1   9      409.90      396.80     13.06 o
  -1   1   9      306.72      304.72     12.38 o
   0   1   9        8.15       11.77     12.48 o
   1   1   9        0.01       24.78     15.47 o
   2   1   9      455.92      442.05     23.82 o
   3   1   9     1212.19     1202.11     31.91 o
   4   1   9      234.91      245.37     20.52 o
   5   1   9      134.47      103.50     13.97 o
   6   1   9      156.74      141.17     18.05 o
   7   1   9       90.20       37.59     20.25 o
   8   1   9       39.23       28.72     23.89 o
   9   1   9      221.93      194.58     23.42 o
  -9   2   9      617.32      625.20     19.97 o
  -8   2   9        7.84       22.55     15.39 o
  -7   2   9       13.86       15.09     14.04 o
  -6   2   9      105.19       94.09     14.05 o
  -5   2   9      208.72      184.17     13.38 o
  -4   2   9       25.24       23.50     11.45 o
  -3   2   9      386.23      378.71     10.82 o
  -2   2   9        2.51        5.28      9.59 o
  -1   2   9      497.47      477.17     13.18 o
   0   2   9       73.83       84.89      9.83 o
   1   2   9       22.62       30.62     10.90 o
   2   2   9        9.87       23.33     11.43 o
   3   2   9      200.63      203.33     13.15 o
   4   2   9      505.60      468.00     32.09 o
   5   2   9       52.48       32.73     13.68 o
   6   2   9      431.82      395.16     17.29 o
   7   2   9      311.19      243.96     29.84 o
   8   2   9       61.17       70.00     24.29 o
   9   2   9      164.75      180.21     25.68 o
  -9   3   9       79.37       97.32     15.92 o
  -8   3   9      115.45      136.27     15.03 o
  -7   3   9      339.23      328.36     16.65 o
  -6   3   9      390.41      374.75     16.77 o
  -5   3   9       70.82       82.50     12.93 o
  -4   3   9      863.13      871.52     17.52 o
  -3   3   9      225.43      235.11     11.35 o
  -2   3   9      675.69      635.48     14.77 o
  -1   3   9        9.20        2.93      9.49 o
   0   3   9       16.70       21.39      9.29 o
   1   3   9      127.45      119.73     11.25 o
   2   3   9      222.49      246.85     19.97 o
   3   3   9      883.32      872.35     60.67 o
   4   3   9       31.88       37.94     16.83 o
   5   3   9        0.00       -1.59     16.27 o
   6   3   9      160.01      163.04     15.16 o
   7   3   9      124.17      127.70     21.59 o
   8   3   9      623.55      533.82     75.84 o
   9   3   9      737.31      709.89     31.12 o
  -9   4   9      168.11      182.44     17.57 o
  -8   4   9      358.16      324.09     17.20 o
  -7   4   9      208.93      212.82     14.84 o
  -6   4   9      240.99      245.31     14.94 o
  -5   4   9       58.38       42.52     13.22 o
  -4   4   9       80.65       91.62     12.05 o
  -3   4   9      141.38      137.84     10.38 o
  -2   4   9      389.32      368.36     10.44 o
  -1   4   9       93.59       98.57      9.15 o
   0   4   9      122.57      132.78      9.76 o
   1   4   9        9.45       20.14     11.17 o
   2   4   9      579.37      539.63     29.56 o
   3   4   9      149.44      143.02     36.32 o
   4   4   9      108.09      110.78     16.43 o
   5   4   9        3.92        2.30     17.29 o
   6   4   9      531.80      488.64     22.06 o
   7   4   9        0.20        1.54     17.80 o
   8   4   9       21.82       26.02     15.90 o
   9   4   9      102.34       89.09     27.33 o
  -9   5   9      333.06      334.88     18.09 o
  -8   5   9       40.44       44.72     13.72 o
  -7   5   9        4.64       12.89     13.33 o
  -6   5   9      151.56      171.90     15.14 o
  -5   5   9      147.31      144.46     12.92 o
  -4   5   9       72.98       76.42     12.05 o
  -3   5   9      221.95      216.02     10.73 o
  -2   5   9       28.38       29.69      8.75 o
  -1   5   9      509.28      521.73     12.17 o
   0   5   9       70.76       84.51      9.34 o
   1   5   9       96.22       95.73     10.72 o
   2   5   9       32.98       43.61     14.76 o
   3   5   9        1.57        5.84     17.95 o
   4   5   9       40.69       36.68     18.40 o
   5   5   9       30.76       30.53     16.90 o
   6   5   9        0.34        1.86     18.57 o
   7   5   9       42.39       45.97     19.34 o
   8   5   9      105.22      106.12     16.15 o
   9   5   9        1.14       -0.40     22.18 o
  -9   6   9       10.39       27.48     16.23 o
  -8   6   9       22.78       30.90     14.22 o
  -7   6   9      100.84      118.90     14.95 o
  -6   6   9        6.29       18.02     13.07 o
  -5   6   9       21.48       15.50     12.32 o
  -4   6   9       15.82       12.42     11.04 o
  -3   6   9      107.30      103.89     10.13 o
  -2   6   9       17.35       19.96      8.19 o
  -1   6   9      122.61      122.94      9.74 o
   0   6   9       54.07       62.73     10.75 o
   1   6   9       74.31       89.33     11.67 o
   2   6   9       91.90       86.76     18.11 o
   3   6   9       21.39       18.15     17.56 o
   4   6   9       49.58       57.16     17.68 o
   5   6   9       45.15       44.39     17.74 o
   6   6   9        6.77       15.33     17.97 o
   7   6   9       27.68       44.30     18.89 o
   8   6   9       26.67       46.64     20.49 o
   9   6   9       24.14       33.36     17.28 o
  -9   7   9      104.86      106.79     15.64 o
  -8   7   9       27.46       33.44     14.89 o
  -7   7   9        8.86       11.28     14.02 o
  -6   7   9       87.19       66.61     13.06 o
  -5   7   9      106.27       99.04     12.71 o
  -4   7   9      357.56      368.51     14.82 o
  -3   7   9        0.86       11.49     10.74 o
  -2   7   9      166.08      178.18      8.79 o
  -1   7   9        1.37       14.59      9.04 o
   0   7   9      210.09      229.64     12.43 o
   1   7   9      545.41      508.51     14.03 o
   2   7   9      265.94      251.73     19.26 o
   3   7   9       43.63       90.17     27.00 o
   4   7   9      327.63      350.36     20.87 o
   5   7   9      292.01      307.17     22.22 o
   6   7   9        9.72       31.29     17.57 o
   7   7   9       26.02       49.01     20.75 o
   8   7   9        7.67       19.93     19.41 o
   9   7   9       78.57       86.74     33.77 o
  -9   8   9      103.78      115.77     15.39 o
  -8   8   9        9.05        9.54     13.70 o
  -7   8   9        3.07       10.34     14.18 o
  -6   8   9       68.13       62.70     13.47 o
  -5   8   9      361.69      332.96     15.27 o
  -4   8   9       84.23       97.01     11.89 o
  -3   8   9        0.41       -0.14      9.62 o
  -2   8   9       31.33       26.30      7.95 o
  -1   8   9       65.83       73.90      9.19 o
   0   8   9      230.72      239.18     12.83 o
   1   8   9      393.26      392.30     19.12 o
   2   8   9       87.42      110.41     22.28 o
   3   8   9      334.45      335.63     19.55 o
   4   8   9      317.66      348.64     26.33 o
   5   8   9       43.85       56.07     19.46 o
   6   8   9      172.01      168.63     36.04 o
   7   8   9       84.73      115.12     19.74 o
   8   8   9       25.82       39.23     23.88 o
  -8   9   9       49.17       65.43     20.50 o
  -7   9   9      454.24      462.99     23.36 o
  -6   9   9      100.86       84.57     16.55 o
  -5   9   9        1.40        9.16     16.70 o
  -4   9   9      752.73      735.90     20.23 o
  -3   9   9       63.63       45.55     12.31 o
  -2   9   9      341.28      342.32     11.29 o
  -1   9   9       71.91       69.44     11.50 o
   0   9   9      115.13      121.99     11.62 o
   1   9   9      677.82      700.85     15.65 o
   2   9   9        1.04       17.35     17.93 o
   3   9   9      389.33      395.59     41.80 o
   4   9   9      483.13      497.58     25.29 o
   5   9   9      267.18      296.43     21.33 o
   6   9   9        9.34       41.32     25.27 o
   7   9   9       43.42       55.62     29.91 o
   8   9   9       93.03      144.85     34.78 o
  -8  10   9        0.03        7.46     24.61 o
  -7  10   9       52.76       54.90     16.69 o
  -6  10   9        0.04       -4.53     17.44 o
  -5  10   9      216.26      239.11     18.37 o
  -4  10   9        4.85       22.96     14.71 o
  -3  10   9       16.34       11.22     12.06 o
  -2  10   9       18.82       13.61      9.55 o
  -1  10   9      332.97      297.52     13.18 o
   0  10   9        1.73        8.29     11.69 o
   1  10   9      475.34      500.39     19.74 o
   2  10   9       88.79      107.10     32.23 o
   3  10   9        2.37       26.64     20.11 o
   4  10   9       68.59       92.18     19.50 o
   5  10   9      216.05      252.15     37.16 o
   6  10   9      273.37      300.70     43.59 o
   7  10   9      204.04      255.31     21.13 o
   8  10   9       19.60       61.99     44.84 o
  -8  11   9        4.01        0.97     19.55 o
  -7  11   9       44.62       65.87     19.73 o
  -6  11   9       40.51       44.19     19.15 o
  -5  11   9       74.02       65.69     18.41 o
  -4  11   9      126.90      115.76     12.52 o
  -3  11   9        1.05        7.61     12.19 o
  -2  11   9      104.05      102.23     10.37 o
  -1  11   9        1.69       12.01     12.56 o
   0  11   9       51.71       52.78     12.22 o
   1  11   9      335.40      294.39     17.14 o
   2  11   9       36.84       36.29     26.61 o
   3  11   9       56.16       35.82     33.78 o
   4  11   9      181.94      158.24     47.74 o
   5  11   9       20.74       10.50     25.84 o
   6  11   9       58.71       32.83     20.56 o
   7  11   9       11.77       44.72     23.95 o
   8  11   9        1.90        7.83     24.25 o
  -7  12   9       22.54       34.41     20.91 o
  -6  12   9        0.31       12.04     19.49 o
  -5  12   9      145.26      146.37     19.87 o
  -4  12   9      142.08      126.82     13.95 o
  -3  12   9       25.68       28.72     11.76 o
  -2  12   9       45.17       46.53     11.23 o
  -1  12   9       31.63       44.56     12.79 o
   0  12   9       26.77       22.05     12.06 o
   1  12   9      165.53      158.47     28.95 o
   2  12   9        2.50        0.91     21.46 o
   3  12   9        7.04       11.70     26.60 o
   4  12   9      360.77      375.49     48.89 o
   5  12   9        0.67       13.90     24.67 o
   6  12   9        0.40        8.07     26.70 o
   7  12   9       11.87       39.83     23.19 o
  -7  13   9      657.50      628.89     25.49 o
  -6  13   9        0.33       -6.38     23.80 o
  -5  13   9        1.31        7.92     17.76 o
  -4  13   9      436.94      479.72     17.07 o
  -3  13   9        8.40       17.36     11.15 o
  -2  13   9      325.87      327.68     12.82 o
  -1  13   9      358.72      380.42     13.55 o
   0  13   9        5.87       19.87     11.67 o
   1  13   9      143.59      115.63     20.21 o
   2  13   9      104.79      152.71     22.74 o
   3  13   9      430.89      450.81     24.82 o
   4  13   9      209.90      225.78     21.26 o
   5  13   9      147.60      130.19     22.81 o
   6  13   9       79.77       64.39     28.32 o
   7  13   9       42.21       31.99     23.44 o
  -7  14   9       16.66       15.00     20.56 o
  -6  14   9       38.56       13.90     17.57 o
  -5  14   9        0.02        9.03     16.29 o
  -4  14   9        7.35       18.14     15.91 o
  -3  14   9       68.65       83.57     12.71 o
  -2  14   9       33.53       22.73     11.73 o
  -1  14   9      112.45      138.40     12.78 o
   0  14   9        3.90       21.88     12.98 o
   1  14   9       45.04       46.43     20.00 o
   2  14   9      139.50      143.05     20.93 o
   3  14   9       50.83       50.24     18.76 o
   4  14   9      291.09      283.37     31.41 o
   5  14   9        0.64        2.42     21.92 o
   6  14   9       55.54       43.62     22.82 o
  -6  15   9       40.96       25.81     17.89 o
  -5  15   9       68.32       52.57     16.95 o
  -4  15   9      111.10      103.64     15.68 o
  -3  15   9      103.95       89.53     14.43 o
  -2  15   9       44.40       43.43     13.28 o
  -1  15   9       13.06       28.27     13.12 o
   0  15   9       65.70       74.03     14.68 o
   1  15   9       30.08       37.36     20.48 o
   2  15   9        0.19        5.96     19.51 o
   3  15   9       12.26       22.44     19.79 o
   4  15   9      116.59      119.31     22.31 o
   5  15   9      172.76      166.56     21.82 o
   6  15   9       45.57       50.66     23.93 o
  -5  16   9       95.34       98.47     17.52 o
  -4  16   9       10.60        9.11     15.71 o
  -3  16   9       67.76       60.83     14.66 o
  -2  16   9       62.07       69.95     13.01 o
  -1  16   9        5.55       29.83     15.32 o
   0  16   9        4.56       25.59     15.29 o
   1  16   9       27.86       45.35     22.53 o
   2  16   9       96.67      109.54     20.75 o
   3  16   9        7.84       18.55     22.30 o
   4  16   9       61.71       73.23     23.23 o
   5  16   9        9.71       14.53     19.39 o
  -5  17   9        1.38        6.33     17.13 o
  -4  17   9       19.24       28.14     14.52 o
  -3  17   9       49.88       55.62     13.37 o
  -2  17   9        0.03       16.23     12.99 o
  -1  17   9      115.46      147.04     22.48 o
   0  17   9      116.94      158.38     15.94 o
   1  17   9      107.16      148.05     25.52 o
   2  17   9        0.16       20.60     19.43 o
   3  17   9        0.05       18.02     22.47 o
   4  17   9        7.97       27.24     22.70 o
   5  17   9      121.37      142.68     33.63 o
  -4  18   9       72.13       62.43     15.47 o
  -3  18   9      198.59      189.04     15.19 o
  -2  18   9       76.19       76.94     13.87 o
  -1  18   9       99.54      106.92     17.48 o
   0  18   9      150.99      197.87     23.45 o
   1  18   9      406.69      392.76     35.53 o
   2  18   9      128.73      165.71     26.11 o
   3  18   9       19.41       44.27     22.41 o
   4  18   9       42.17       57.93     21.79 o
  -3  19   9      305.33      300.32     16.85 o
  -2  19   9      405.61      437.38     17.26 o
  -1  19   9       18.85       29.76     16.29 o
   0  19   9       29.54       45.13     24.31 o
   1  19   9       38.36       72.54     29.53 o
   2  19   9       49.85       89.46     54.20 o
   3  19   9       18.50       33.47     20.80 o
   0  20   9       17.81       18.60     24.92 o
  -8   0  10        4.83        6.51     22.91 o
  -7   0  10       27.26       15.89     26.37 o
  -6   0  10        0.92       -2.57     23.89 o
  -5   0  10      265.74      282.67     29.17 o
  -4   0  10     2597.98     2642.18     38.80 o
  -3   0  10      780.53      773.47     25.39 o
  -2   0  10      167.32      158.08     14.42 o
  -1   0  10       23.76       25.41     14.55 o
   0   0  10        8.43       10.00     18.96 o
   1   0  10      475.13      457.77     33.14 o
   2   0  10        6.20       27.97     20.40 o
   3   0  10       93.08       75.79     21.69 o
   6   0  10        8.37        7.17     33.82 o
   7   0  10      111.00      112.56     36.75 o
  -8   1  10       31.87       32.82     18.32 o
  -7   1  10        4.38        0.74     17.04 o
  -6   1  10       96.94       93.53     17.20 o
  -5   1  10      106.00      122.33     19.23 o
  -4   1  10       14.14       31.54     14.05 o
  -3   1  10      398.64      420.42     27.83 o
  -2   1  10      168.13      177.19     10.68 o
  -1   1  10      456.33      451.96     12.47 o
   0   1  10       27.81       25.75     10.22 o
   1   1  10      339.72      366.88     24.31 o
   2   1  10       42.88       52.67     12.78 o
   3   1  10       15.72       24.42     16.29 o
   4   1  10      217.22      209.68     16.34 o
   5   1  10       71.93       47.77     22.54 o
   6   1  10       16.88        9.52     33.72 o
   7   1  10        6.93       28.90     35.71 o
  -8   2  10        0.40        2.54     19.27 o
  -7   2  10      227.30      227.55     21.24 o
  -6   2  10        0.28        8.07     13.70 o
  -5   2  10       53.13       44.18     18.65 o
  -4   2  10       15.41       22.66     14.35 o
  -3   2  10       25.22       27.51     13.38 o
  -2   2  10      181.66      179.26     11.19 o
  -1   2  10       10.07       14.23     10.26 o
   0   2  10       13.14       28.95     10.64 o
   1   2  10       31.63       41.41     13.31 o
   2   2  10      524.20      461.20     40.38 o
   3   2  10      423.90      370.71     17.77 o
   4   2  10      689.69      659.59     19.11 o
   5   2  10      118.04      126.30     23.55 o
   6   2  10       81.15       60.79     24.37 o
   7   2  10       20.89       11.24     23.16 o
  -7   3  10        8.13       16.01     15.66 o
  -6   3  10      165.35      177.32     16.00 o
  -5   3  10        0.36        8.12     13.17 o
  -4   3  10       51.22       73.27     15.09 o
  -3   3  10      219.85      209.66     14.99 o
  -2   3  10        0.07        6.59     14.25 o
  -1   3  10       18.02       19.15     10.73 o
   0   3  10       36.95       43.46     10.42 o
   1   3  10        2.32       19.29     13.46 o
   2   3  10        1.08        9.82     22.44 o
   3   3  10       15.02       18.54     17.09 o
   4   3  10      194.55      170.82     17.14 o
   5   3  10      307.38      286.04     25.69 o
   6   3  10       38.52       18.77     23.98 o
   7   3  10        7.85       13.95     20.35 o
  -7   4  10       72.22       82.90     15.58 o
  -6   4  10      167.94      160.69     15.02 o
  -5   4  10      114.22      130.33     13.75 o
  -4   4  10       54.95       53.50     13.42 o
  -3   4  10        2.03        6.36     15.39 o
  -2   4  10      203.74      188.62     15.09 o
  -1   4  10       38.56       39.82     10.46 o
   0   4  10      518.73      494.57     14.44 o
   1   4  10       10.32       25.67     13.90 o
   2   4  10      438.81      414.41     22.81 o
   3   4  10       78.30       53.21     20.21 o
   4   4  10       62.33       65.40     18.84 o
   5   4  10      160.26      167.10     19.93 o
   6   4  10       10.42        5.14     16.80 o
   7   4  10        0.31       -1.38     23.49 o
  -7   5  10        7.86       15.26     15.35 o
  -6   5  10      128.53      154.05     14.95 o
  -5   5  10      160.75      157.69     14.00 o
  -4   5  10      317.02      335.43     15.97 o
  -3   5  10        1.60       -0.96     14.83 o
  -2   5  10      455.12      509.15     16.29 o
  -1   5  10      464.91      498.63     13.54 o
   0   5  10      229.27      215.39     13.26 o
   1   5  10      361.46      416.62     16.90 o
   2   5  10       35.39       40.93     17.84 o
   3   5  10      115.33      106.21     20.09 o
   4   5  10      126.44      167.03     19.91 o
   5   5  10       66.83       98.49     18.63 o
   6   5  10       11.58       18.00     20.56 o
   7   5  10        0.66        1.82     34.81 o
  -7   6  10       12.24       17.38     14.83 o
  -6   6  10      150.49      166.98     16.34 o
  -5   6  10      129.94      133.13     14.68 o
  -4   6  10      752.59      776.69     18.30 o
  -3   6  10       15.93        5.15     13.09 o
  -2   6  10       74.98       71.77     12.55 o
  -1   6  10      175.53      184.53     11.54 o
   0   6  10       20.87       41.97     12.36 o
   1   6  10        0.70       22.89     12.88 o
   2   6  10      468.19      505.13     22.73 o
   3   6  10        2.89       23.31     17.17 o
   4   6  10      151.00      152.28     18.79 o
   5   6  10      466.35      378.93     22.97 o
   6   6  10      121.47      133.03     21.82 o
   7   6  10       78.15       90.48     25.02 o
  -7   7  10        6.35       16.61     19.66 o
  -6   7  10        4.51       14.50     25.01 o
  -5   7  10       83.36       70.92     16.24 o
  -4   7  10       16.21       21.07     18.26 o
  -3   7  10       82.53       63.16     17.57 o
  -2   7  10      368.54      386.21     19.92 o
  -1   7  10      471.17      489.40     14.69 o
   0   7  10      529.62      546.15     18.16 o
   1   7  10       39.83       68.60     15.11 o
   2   7  10      195.52      232.97     20.21 o
   3   7  10       18.22       25.51     19.45 o
   4   7  10       66.70       87.21     19.47 o
   5   7  10       58.38       69.82     22.46 o
   6   7  10      231.03      204.81     21.46 o
   7   7  10      147.35      160.42     22.64 o
  -7   8  10       22.27       19.20     20.19 o
  -6   8  10        2.85       10.39     18.96 o
  -5   8  10       72.45       73.62     16.23 o
  -4   8  10       77.76       77.07     17.17 o
  -3   8  10        6.10       11.66     17.05 o
  -2   8  10       58.06       49.55     17.36 o
  -1   8  10      202.87      200.37     13.20 o
   0   8  10       14.39       42.03     12.30 o
   1   8  10        8.80       27.80     14.75 o
   2   8  10       56.14       75.64     19.38 o
   3   8  10       11.91       21.74     19.48 o
   4   8  10       24.55       35.66     30.88 o
   5   8  10        2.01       28.07     23.34 o
   6   8  10        0.15       18.89     19.77 o
  -6   9  10        2.11       -1.06     16.93 o
  -5   9  10        0.72       14.11     14.27 o
  -4   9  10       18.27       11.13     18.30 o
  -3   9  10       15.03        3.56     19.33 o
  -2   9  10       17.07       17.80     14.72 o
  -1   9  10      262.25      245.79     15.10 o
   0   9  10       71.74       90.95     12.37 o
   1   9  10       15.76       44.05     16.14 o
   2   9  10       17.03       45.88     32.13 o
   3   9  10       28.54       30.09     22.41 o
   4   9  10        0.00       45.54     28.27 o
   5   9  10       13.49       46.50     21.26 o
   6   9  10        1.28       36.18     25.76 o
  -6  10  10        0.24        1.94     19.58 o
  -5  10  10        0.60        6.20     15.70 o
  -4  10  10      125.66      119.99     18.60 o
  -3  10  10        2.84        7.61     22.82 o
  -2  10  10      175.63      178.61     15.60 o
  -1  10  10      122.66      127.08     12.64 o
   0  10  10       28.94       29.07     14.38 o
   1  10  10       89.81      130.72     26.41 o
   2  10  10      804.83      823.78     26.74 o
   3  10  10        6.37       37.04     48.46 o
   4  10  10      112.46      136.57     24.76 o
   5  10  10      612.93      646.85     24.44 o
   6  10  10       29.69       68.19     24.26 o
  -6  11  10        7.18        9.67     20.15 o
  -5  11  10      197.22      198.35     15.84 o
  -4  11  10        4.83       13.22     20.79 o
  -3  11  10       89.07       86.95     16.83 o
  -2  11  10      665.45      652.64     18.88 o
  -1  11  10     1779.60     1806.28     24.24 o
   0  11  10      136.62      132.20     13.87 o
   1  11  10      265.07      276.63     21.31 o
   2  11  10        2.51       27.37     27.58 o
   3  11  10        2.48        5.21     27.82 o
   4  11  10       22.22       27.09     27.31 o
   5  11  10       70.72       82.68     22.57 o
  -5  12  10      141.95      136.55     14.71 o
  -4  12  10      304.22      328.79     19.48 o
  -3  12  10       39.74       38.83     18.30 o
  -2  12  10      187.63      183.88     15.71 o
  -1  12  10        1.98       24.81     14.72 o
   0  12  10        0.43       19.52     12.42 o
   1  12  10      192.44      207.00     19.88 o
   2  12  10      260.71      254.53     21.87 o
   3  12  10        0.56       -1.92     19.45 o
   4  12  10      308.01      298.85     23.99 o
   5  12  10      298.60      319.88     23.95 o
  -4  13  10       17.44       20.86     17.99 o
  -3  13  10        6.54       12.28     16.30 o
  -2  13  10      162.58      197.71     17.20 o
  -1  13  10       98.18      115.29     14.97 o
   0  13  10      245.81      279.62     15.08 o
   1  13  10      173.89      208.83     20.79 o
   2  13  10        0.28       11.22     28.22 o
   3  13  10       45.04       30.28     26.98 o
   4  13  10       10.92       14.56     28.94 o
  -4  14  10        0.21       -1.41     22.95 o
  -3  14  10       67.77       87.75     16.43 o
  -2  14  10       90.51       90.47     14.57 o
  -1  14  10        1.77       24.31     14.44 o
   0  14  10       11.07       35.28     16.30 o
   1  14  10        7.51       17.91     30.27 o
   2  14  10      112.14      129.40     22.97 o
   3  14  10       94.77      114.00     22.72 o
   4  14  10       58.15       66.31     21.64 o
  -3  15  10      224.80      253.30     27.06 o
  -2  15  10      138.55      139.15     18.19 o
  -1  15  10       67.16       98.34     16.93 o
   0  15  10        0.08       27.27     14.94 o
   1  15  10       18.71       21.86     22.13 o
   2  15  10      405.55      435.55     24.08 o
   3  15  10       70.08       62.83     21.27 o
  -1  16  10        0.18       20.78     16.29 o
   0  16  10        8.38       50.52     15.09 o
   1  16  10       21.02       36.27     20.12 o
  -5   1  11       15.34       10.77     14.32 o
  -4   1  11       92.80      111.20     15.81 o
  -3   1  11      187.52      161.58     16.63 o
  -2   1  11        0.13        1.73     14.42 o
  -1   1  11       40.92       38.16     12.50 o
   0   1  11       21.81       23.38     13.11 o
   1   1  11       67.64       76.26     21.06 o
   2   1  11      391.67      329.90     23.13 o
   3   1  11        8.93       -3.19     28.61 o
   4   1  11      260.77      189.56     23.17 o
   5   1  11       37.04       30.93     24.56 o
  -5   2  11        0.08        3.27     14.09 o
  -4   2  11       16.77       26.66     15.13 o
  -3   2  11       49.01       41.44     14.38 o
  -2   2  11      161.29      177.03     15.59 o
  -1   2  11       16.57       28.41     11.87 o
   0   2  11        0.08       10.22     14.40 o
   1   2  11      314.10      332.56     28.77 o
   2   2  11       86.10       61.92     23.00 o
   3   2  11       44.85       15.44     20.59 o
   4   2  11       31.52       14.81     20.05 o
   5   2  11        5.33       -0.77     34.71 o
  -5   3  11      256.10      276.91     16.43 o
  -4   3  11      358.20      358.20     17.90 o
  -3   3  11       51.60       59.66     14.46 o
  -2   3  11      282.50      273.72     16.21 o
  -1   3  11      171.55      202.72     13.64 o
   0   3  11       14.78       25.01     12.41 o
   1   3  11       42.92       73.74     16.89 o
   2   3  11      155.47      137.45     16.52 o
   3   3  11      171.12      168.40     27.42 o
   4   3  11      169.56      182.44     20.92 o
   5   3  11       11.63        5.81     21.92 o
  -5   4  11      110.23       98.16     16.22 o
  -4   4  11        6.04       19.03     17.46 o
  -3   4  11       63.52       73.04     13.36 o
  -2   4  11        7.79       27.87     14.26 o
  -1   4  11       22.16       18.69     13.18 o
   0   4  11        5.68       28.54     14.91 o
   1   4  11      132.91      182.27     19.37 o
   2   4  11       15.03       15.34     18.95 o
   3   4  11        6.84       13.10     15.25 o
   4   4  11       67.91       61.28     15.50 o
  -4   5  11       34.68       21.53     14.63 o
  -3   5  11        0.01        8.15     14.75 o
  -2   5  11       65.68       61.09     13.06 o
  -1   5  11        2.29        7.24     12.48 o
   0   5  11        1.67       12.41     13.59 o
   1   5  11       29.06       68.19     20.06 o
   2   5  11        0.57       14.31     19.60 o
   3   5  11       48.74       51.75     19.22 o
   4   5  11       18.06       19.92     19.64 o
  -4   6  11       36.72       24.45     17.47 o
  -3   6  11       58.58       60.98     20.65 o
  -2   6  11      101.18      114.20     18.03 o
  -1   6  11       85.67       75.99     16.80 o
   0   6  11       46.31       61.53     13.01 o
   1   6  11        1.37       34.49     15.48 o
   2   6  11        0.73        8.43     18.77 o
   3   6  11       23.37       37.78     20.90 o
   4   6  11      108.81      133.78     22.50 o
  -4   7  11      148.29      157.22     20.68 o
  -3   7  11       25.34       21.67     17.72 o
  -2   7  11        1.51        7.89     18.28 o
  -1   7  11      259.96      270.35     19.08 o
   0   7  11       14.11       42.38     12.52 o
   1   7  11      144.38      181.96     17.14 o
   2   7  11      185.18      263.55     21.07 o
   3   7  11       69.54       71.74     21.66 o
   4   7  11       22.75       20.95     22.17 o
  -3   8  11        4.68       18.54     19.14 o
  -2   8  11        0.98        5.90     18.86 o
  -1   8  11       25.49       46.16     15.36 o
   0   8  11        1.07       26.84     13.40 o
   1   8  11      728.11      849.91     23.62 o
   2   8  11       74.15      109.22     22.28 o
   3   8  11        6.10       33.70     19.69 o
  -3   9  11        3.04       11.95     17.70 o
  -2   9  11        6.24        2.63     18.41 o
  -1   9  11      348.46      407.69     17.44 o
   0   9  11        3.22       19.40     15.70 o
   1   9  11       88.55      156.22     22.48 o
   2   9  11      149.89      211.18     21.00 o
   3   9  11       30.36       51.65     29.69 o
  -2  10  11       46.14       52.71     17.06 o
  -1  10  11        7.34       27.51     15.64 o
   0  10  11       23.92       44.19     16.13 o
   1  10  11      381.60      357.46     54.12 o
   2  10  11       73.60       55.58     26.92 o
   0  11  11        5.27       27.70     14.34 o
 
